# Supplementary material for: GTalign: spatial index-driven protein structure alignment, superposition, and search
Source: Nat Commun. 2024 Aug 24;15:7305. doi: 10.1038/s41467-024-51669-z (PMC11344802; doi:10.1038/s41467-024-51669-z)
Supplement: Supplementary file 4 — Source Data [file 41467_2024_51669_MOESM4_ESM.xlsx]

## Sheet: figure1b
Left panel																																										Middle panel
GTalign --speed=0			GTalign --speed=9 (def)			GTalign --speed=9 --pre-score=0.4			GTalign --speed=13			GTalign --speed=13 --pre-score=0.4			GTalign --speed=13 --pre-similarity=15			TM-align			TM-align -fast			DeepAlign			DALI			FATCAT			Foldseek			Foldseek --tmalign-fast 1			Foldseek --tmalign-fast 0			GTalign --speed=0			GTalign --speed=9 (def)			GTalign --speed=9 --pre-score=0.4
x	y		x	y		x	y		x	y		x	y		x	y		x	y		x	y		x	y		x	y		x	y		x	y		x	y		x	y		x	y		x	y		x	y
0.001	0.001		0.001	0.001		0.001	0.001		0.001	0.001		0.001	0.001		0.001	0.001		0.001	0.001		0.001	0.001		0.001	0.001		0.001	0.001		0.001	0.0009		0.001	0.001		0.001	0.001		0.001	0.001		0.001	0.001		0.001	0.001		0.001	0.001
3.001	2.6231		3.001	2.6212		3.001	2.6212		3.001	2.6196		3.001	2.6196		3.001	2.5096		3.001	2.6214		3.001	2.6139		3.001	2.5993		3.001	2.4288		3.001	2.4106		3.001	2.4049		3.001	2.5679		3.001	2.5685		3.001	2.6231		3.001	2.6213		3.001	2.6213
6.001	5.0549		6.001	5.0482		6.001	5.0478		6.001	5.0412		6.001	5.0409		6.001	4.5302		6.001	5.049		6.001	5.0238		6.001	5.0003		6.001	4.5738		6.001	4.4812		6.001	4.3604		6.001	4.8612		6.001	4.8646		6.001	5.055		6.001	5.0483		6.001	5.0479
9.001	7.3904		9.001	7.377		9.001	7.376		9.001	7.3622		9.001	7.3612		9.001	6.3257		9.001	7.3786		9.001	7.3336		9.001	7.3		9.001	6.5638		9.001	6.3806		9.001	6.0686		9.001	7.0133		9.001	7.0248		9.001	7.3906		9.001	7.3773		9.001	7.3762
12.001	9.6619		12.001	9.64		12.001	9.638		12.001	9.6158		12.001	9.6139		12.001	8.0048		12.001	9.643		12.001	9.576		12.001	9.5323		12.001	8.4704		12.001	8.171		12.001	7.6465		12.001	9.0803		12.001	9.1011		12.001	9.6624		12.001	9.6404		12.001	9.6384
15.001	11.8869		15.001	11.8559		15.001	11.853		15.001	11.8213		15.001	11.8185		15.001	9.6062		15.001	11.8603		15.001	11.7707		15.001	11.7139		15.001	10.3263		15.001	9.9072		15.001	9.1385		15.001	11.0871		15.001	11.1233		15.001	11.8875		15.001	11.8565		15.001	11.8535
18.001	14.0757		18.001	14.0348		18.001	14.0306		18.001	13.9886		18.001	13.9847		18.001	11.1518		18.001	14.0408		18.001	13.9279		18.001	13.8548		18.001	12.1633		18.001	11.5898		18.001	10.5639		18.001	13.0545		18.001	13.1025		18.001	14.0766		18.001	14.0355		18.001	14.0313
21.001	16.2348		21.001	16.1828		21.001	16.1772		21.001	16.1243		21.001	16.1191		21.001	12.6553		21.001	16.1904		21.001	16.0545		21.001	15.9625		21.001	13.9775		21.001	13.2316		21.001	11.9394		21.001	14.9877		21.001	15.0487		21.001	16.2358		21.001	16.1836		21.001	16.1779
24.001	18.3681		24.001	18.304		24.001	18.2968		24.001	18.2317		24.001	18.2249		24.001	14.1262		24.001	18.3137		24.001	18.1547		24.001	18.0424		24.001	15.7574		24.001	14.8522		24.001	13.2757		24.001	16.8888		24.001	16.9646		24.001	18.3691		24.001	18.3048		24.001	18.2974
27.001	20.4781		27.001	20.4013		27.001	20.3922		27.001	20.3151		27.001	20.3067		27.001	15.5697		27.001	20.4137		27.001	20.2318		27.001	20.0972		27.001	17.5009		27.001	16.4418		27.001	14.5786		27.001	18.7667		27.001	18.8562		27.001	20.4793		27.001	20.4023		27.001	20.393
30.001	22.5676		30.001	22.4782		30.001	22.4671		30.001	22.3775		30.001	22.3673		30.001	16.9896		30.001	22.4934		30.001	22.2879		30.001	22.1298		30.001	19.2082		30.001	18.0087		30.001	15.8492		30.001	20.6211		30.001	20.7275		30.001	22.5691		30.001	22.4792		30.001	22.4679
33.001	24.6389		33.001	24.5363		33.001	24.523		33.001	24.4205		33.001	24.4084		33.001	18.3888		33.001	24.5541		33.001	24.3255		33.001	24.1428		33.001	20.8917		33.001	19.5713		33.001	17.0969		33.001	22.4561		33.001	22.5764		33.001	24.6405		33.001	24.5374		33.001	24.524
36.001	26.693		36.001	26.5774		36.001	26.5619		36.001	26.4462		36.001	26.432		36.001	19.7701		36.001	26.598		36.001	26.3461		36.001	26.1375		36.001	22.5633		36.001	21.1015		36.001	18.3202		36.001	24.2725		36.001	24.4107		36.001	26.6948		36.001	26.5787		36.001	26.563
39.001	28.7317		39.001	28.6029		39.001	28.585		39.001	28.4556		39.001	28.4394		39.001	21.1349		39.001	28.626		39.001	28.3518		39.001	28.1157		39.001	24.2094		39.001	22.6174		39.001	19.5223		39.001	26.0723		39.001	26.2263		39.001	28.7337		39.001	28.6042		39.001	28.586
42.001	30.7561		42.001	30.6141		42.001	30.5936		42.001	30.4507		42.001	30.4324		42.001	22.4851		42.001	30.6398		42.001	30.3434		42.001	30.0787		42.001	25.8534		42.001	24.1271		42.001	20.7062		42.001	27.8562		42.001	28.0283		42.001	30.7582		42.001	30.6155		42.001	30.5948
45.001	32.7676		45.001	32.6123		45.001	32.5893		45.001	32.432		45.001	32.4113		45.001	23.8218		45.001	32.6407		45.001	32.3217		45.001	32.0276		45.001	27.4824		45.001	25.6298		45.001	21.873		45.001	29.6254		45.001	29.8141		45.001	32.7699		45.001	32.6138		45.001	32.5905
48.001	34.7671		48.001	34.5981		48.001	34.5721		48.001	34.4006		48.001	34.3773		48.001	25.1462		48.001	34.6292		48.001	34.2881		48.001	33.9635		48.001	29.0995		48.001	27.1247		48.001	23.0222		48.001	31.3794		48.001	31.5882		48.001	34.7696		48.001	34.5996		48.001	34.5733
51.001	36.7554		51.001	36.5722		51.001	36.5431		51.001	36.3568		51.001	36.3308		51.001	26.4594		51.001	36.6061		51.001	36.2427		51.001	35.8872		51.001	30.7054		51.001	28.5952		51.001	24.1547		51.001	33.1211		51.001	33.3484		51.001	36.7578		51.001	36.5735		51.001	36.5442
54.001	38.7324		54.001	38.5352		54.001	38.5028		54.001	38.3021		54.001	38.2735		54.001	27.7621		54.001	38.5723		54.001	38.1867		54.001	37.7994		54.001	32.3018		54.001	30.0524		54.001	25.2766		54.001	34.8507		54.001	35.097		54.001	38.7348		54.001	38.5365		54.001	38.5039
57.001	40.6994		57.001	40.4877		57.001	40.4519		57.001	40.2372		57.001	40.2056		57.001	29.0551		57.001	40.5281		57.001	40.1203		57.001	39.7004		57.001	33.8861		57.001	31.511		57.001	26.3845		57.001	36.5685		57.001	36.8349		57.001	40.7019		57.001	40.4891		57.001	40.4532
60.001	42.6564		60.001	42.4305		60.001	42.3914		60.001	42.1622		60.001	42.1276		60.001	30.3391		60.001	42.4744		60.001	42.0441		60.001	41.5913		60.001	35.4722		60.001	32.9655		60.001	27.4787		60.001	38.2727		60.001	38.5609		60.001	42.659		60.001	42.4321		60.001	42.3928
63.001	44.6042		63.001	44.3643		63.001	44.3215		63.001	44.0778		63.001	44.04		63.001	31.6147		63.001	44.4117		63.001	43.9588		63.001	43.4722		63.001	37.0481		63.001	34.4122		63.001	28.5614		63.001	39.9672		63.001	40.2759		63.001	44.607		63.001	44.3659		63.001	44.3229
66.001	46.5434		66.001	46.2892		66.001	46.2428		66.001	45.9843		66.001	45.9433		66.001	32.882		66.001	46.3403		66.001	45.8648		66.001	45.3439		66.001	38.6158		66.001	35.8387		66.001	29.6318		66.001	41.6523		66.001	41.9802		66.001	46.5463		66.001	46.2909		66.001	46.2443
69.001	48.4741		69.001	48.206		69.001	48.1555		69.001	47.8825		69.001	47.8379		69.001	34.1417		69.001	48.2609		69.001	47.7625		69.001	47.2066		69.001	40.1766		69.001	37.2599		69.001	30.6914		69.001	43.3266		69.001	43.6747		69.001	48.4773		69.001	48.2078		69.001	48.1572
72.001	50.3971		72.001	50.1145		72.001	50.0599		72.001	49.7722		72.001	49.7243		72.001	35.3939		72.001	50.1736		72.001	49.6522		72.001	49.0607		72.001	41.7351		72.001	38.6903		72.001	31.7414		72.001	44.9914		72.001	45.3603		72.001	50.4005		72.001	50.1166		72.001	50.0618
75.001	52.3125		75.001	52.0156		75.001	51.957		75.001	51.6544		75.001	51.6025		75.001	36.6393		75.001	52.0786		75.001	51.5343		75.001	50.9065		75.001	43.2751		75.001	40.0895		75.001	32.7818		75.001	46.6448		75.001	47.0356		75.001	52.3161		75.001	52.0178		75.001	51.9588
78.001	54.2205		78.001	53.9094		78.001	53.8462		78.001	53.5288		78.001	53.4731		78.001	37.8784		78.001	53.9763		78.001	53.4092		78.001	52.7444		78.001	44.8173		78.001	41.4905		78.001	33.8147		78.001	48.2879		78.001	48.7048		78.001	54.2244		78.001	53.9117		78.001	53.8481
81.001	56.1218		81.001	55.7961		81.001	55.7282		81.001	55.3958		81.001	55.3365		81.001	39.1112		81.001	55.867		81.001	55.2772		81.001	54.5747		81.001	46.3309		81.001	42.8784		81.001	34.8383		81.001	49.9234		81.001	50.3642		81.001	56.1258		81.001	55.7984		81.001	55.7302
84.001	58.0163		84.001	57.6758		84.001	57.6033		84.001	57.2561		84.001	57.1927		84.001	40.3381		84.001	57.7509		84.001	57.1386		84.001	56.3981		84.001	47.8462		84.001	44.2753		84.001	35.8522		84.001	51.5513		84.001	52.0132		84.001	58.0205		84.001	57.6782		84.001	57.6055
87.001	59.9041		87.001	59.5492		87.001	59.4718		87.001	59.1096		87.001	59.0421		87.001	41.5594		87.001	59.6282		87.001	58.9937		87.001	58.2141		87.001	49.3671		87.001	45.6492		87.001	36.8572		87.001	53.1688		87.001	53.6541		87.001	59.9085		87.001	59.5517		87.001	59.474
90.001	61.7858		90.001	61.4161		90.001	61.3338		90.001	60.9566		90.001	60.8849		90.001	42.7751		90.001	61.4994		90.001	60.8423		90.001	60.0234		90.001	50.8751		90.001	47.0369		90.001	37.8546		90.001	54.7793		90.001	55.2876		90.001	61.7903		90.001	61.4188		90.001	61.3361
93.001	63.6613		93.001	63.2771		93.001	63.1896		93.001	62.7973		93.001	62.7216		93.001	43.9855		93.001	63.3644		93.001	62.685		93.001	61.8262		93.001	52.3657		93.001	48.4122		93.001	38.8437		93.001	56.3819		93.001	56.9138		93.001	63.6659		93.001	63.2798		93.001	63.1918
96.001	65.531		96.001	65.132		96.001	65.0392		96.001	64.6325		96.001	64.5522		96.001	45.1909		96.001	65.2237		96.001	64.5219		96.001	63.6227		96.001	53.8703		96.001	49.7803		96.001	39.8259		96.001	57.9746		96.001	58.5317		96.001	65.5358		96.001	65.1347		96.001	65.0415
99.001	67.395		99.001	66.9812		99.001	66.883		99.001	66.4615		99.001	66.3766		99.001	46.3913		99.001	67.0772		99.001	66.3532		99.001	65.4132		99.001	55.355		99.001	51.1514		99.001	40.8008		99.001	59.5614		99.001	60.1428		99.001	67.3998		99.001	66.9839		99.001	66.8854
102.001	69.2534		102.001	68.8248		102.001	68.7212		102.001	68.2848		102.001	68.195		102.001	47.5871		102.001	68.9252		102.001	68.1791		102.001	67.1978		102.001	56.8534		102.001	52.5071		102.001	41.7675		102.001	61.1382		102.001	61.7473		102.001	69.2583		102.001	68.8276		102.001	68.7237
105.001	71.1065		105.001	70.6631		105.001	70.5542		105.001	70.1023		105.001	70.0075		105.001	48.7781		105.001	70.7679		105.001	69.9995		105.001	68.9766		105.001	58.3329		105.001	53.857		105.001	42.7271		105.001	62.7097		105.001	63.3426		105.001	71.1114		105.001	70.666		105.001	70.5567
108.001	72.9544		108.001	72.4965		108.001	72.3817		108.001	71.9142		108.001	71.8147		108.001	49.9646		108.001	72.6055		108.001	71.8146		108.001	70.7499		108.001	59.8203		108.001	55.1964		108.001	43.6813		108.001	64.2735		108.001	64.9325		108.001	72.9594		108.001	72.4994		108.001	72.3844
111.001	74.7972		111.001	74.3247		111.001	74.2041		111.001	73.721		111.001	73.6165		111.001	51.1467		111.001	74.4383		111.001	73.6245		111.001	72.5178		111.001	61.3096		111.001	56.5422		111.001	44.6279		111.001	65.8308		111.001	66.5148		111.001	74.8024		111.001	74.3277		111.001	74.2068
114.001	76.6351		114.001	76.148		114.001	76.0212		114.001	75.5226		114.001	75.4129		114.001	52.3245		114.001	76.2661		114.001	75.4294		114.001	74.2804		114.001	62.794		114.001	57.8963		114.001	45.5699		114.001	67.3795		114.001	68.0892		114.001	76.6404		114.001	76.1511		114.001	76.024
117.001	78.4684		117.001	77.9662		117.001	77.8333		117.001	77.3191		117.001	77.2044		117.001	53.4981		117.001	78.0892		117.001	77.2295		117.001	76.0377		117.001	64.2625		117.001	59.2317		117.001	46.5045		117.001	68.9218		117.001	69.6582		117.001	78.4739		117.001	77.9695		117.001	77.8361
120.001	80.297		120.001	79.7798		120.001	79.6406		120.001	79.1108		120.001	78.9908		120.001	54.6677		120.001	79.9076		120.001	79.0256		120.001	77.7902		120.001	65.7185		120.001	60.5557		120.001	47.4334		120.001	70.4574		120.001	71.2203		120.001	80.3026		120.001	79.7831		120.001	79.6435
123.001	82.1209		123.001	81.5887		123.001	81.4432		123.001	80.8976		123.001	80.7728		123.001	55.8333		123.001	81.7214		123.001	80.8172		123.001	79.5377		123.001	67.1828		123.001	61.8911		123.001	48.3551		123.001	71.9855		123.001	72.777		123.001	82.1268		123.001	81.5921		123.001	81.4462
126.001	83.9404		126.001	83.3932		126.001	83.2414		126.001	82.6803		126.001	82.55		126.001	56.9953		126.001	83.5308		126.001	82.6044		126.001	81.2801		126.001	68.6498		126.001	63.235		126.001	49.2728		126.001	73.5076		126.001	74.3262		126.001	83.9464		126.001	83.3966		126.001	83.2444
129.001	85.7556		129.001	85.1934		129.001	85.0352		129.001	84.4583		129.001	84.3224		129.001	58.1537		129.001	85.3358		129.001	84.3872		129.001	83.0182		129.001	70.0893		129.001	64.5522		129.001	50.1841		129.001	75.0238		129.001	75.8687		129.001	85.7617		129.001	85.1968		129.001	85.0381
132.001	87.5663		132.001	86.9893		132.001	86.8244		132.001	86.2317		132.001	86.0904		132.001	59.3085		132.001	87.1365		132.001	86.1656		132.001	84.7512		132.001	71.5361		132.001	65.8784		132.001	51.0913		132.001	76.5312		132.001	77.4072		132.001	87.5726		132.001	86.9928		132.001	86.8275
135.001	89.3729		135.001	88.7809		135.001	88.6095		135.001	88.001		135.001	87.854		135.001	60.4597		135.001	88.9335		135.001	87.9399		135.001	86.4802		135.001	72.985		135.001	67.2013		135.001	51.9908		135.001	78.0331		135.001	78.9381		135.001	89.3794		135.001	88.7845		135.001	88.6126
138.001	91.1753		138.001	90.5685		138.001	90.3905		138.001	89.7659		138.001	89.6133		138.001	61.6077		138.001	90.7267		138.001	89.71		138.001	88.2044		138.001	74.4157		138.001	68.5089		138.001	52.886		138.001	79.529		138.001	80.4634		138.001	91.1821		138.001	90.5721		138.001	90.3935
141.001	92.9739		141.001	92.352		141.001	92.1671		141.001	91.5267		141.001	91.3686		141.001	62.7523		141.001	92.516		141.001	91.476		141.001	89.9246		141.001	75.846		141.001	69.798		141.001	53.7774		141.001	81.0187		141.001	81.9837		141.001	92.9807		141.001	92.3558		141.001	92.1703
144.001	94.7684		144.001	94.132		144.001	93.9397		144.001	93.2835		144.001	93.1199		144.001	63.8936		144.001	94.3014		144.001	93.2381		144.001	91.6403		144.001	77.2831		144.001	71.0991		144.001	54.6626		144.001	82.5034		144.001	83.4986		144.001	94.7754		144.001	94.1356		144.001	93.943
147.001	96.5592		147.001	95.9076		147.001	95.7085		147.001	95.0366		147.001	94.8672		147.001	65.0319		147.001	96.083		147.001	94.9963		147.001	93.3519		147.001	78.6829		147.001	72.4129		147.001	55.5436		147.001	83.9824		147.001	85.0053		147.001	96.5664		147.001	95.9114		147.001	95.7118
150.001	98.3463		150.001	97.6796		150.001	97.4734		150.001	96.786		150.001	96.6106		150.001	66.1669		150.001	97.8609		150.001	96.7508		150.001	95.0597		150.001	80.1015		150.001	73.7074		150.001	56.4194		150.001	85.4546		150.001	86.5067		150.001	98.3536		150.001	97.6835		150.001	97.4768
153.001	100.13		153.001	99.448		153.001	99.2346		153.001	98.5313		153.001	98.3501		153.001	67.2989		153.001	99.6351		153.001	98.5016		153.001	96.763		153.001	81.5378		153.001	75.0084		153.001	57.2915		153.001	86.9225		153.001	88.0038		153.001	100.137		153.001	99.4519		153.001	99.2381
156.001	101.91		156.001	101.213		156.001	100.992		156.001	100.273		156.001	100.086		156.001	68.428		156.001	101.406		156.001	100.249		156.001	98.4626		156.001	82.9341		156.001	76.3013		156.001	58.1577		156.001	88.3855		156.001	89.4956		156.001	101.918		156.001	101.217		156.001	100.996
159.001	103.686		159.001	102.974		159.001	102.746		159.001	102.011		159.001	101.818		159.001	69.554		159.001	103.173		159.001	101.993		159.001	100.159		159.001	84.3605		159.001	77.5946		159.001	59.0197		159.001	89.842		159.001	90.9845		159.001	103.694		159.001	102.978		159.001	102.75
162.001	105.459		162.001	104.732		162.001	104.497		162.001	103.746		162.001	103.546		162.001	70.6772		162.001	104.936		162.001	103.733		162.001	101.85		162.001	85.7693		162.001	78.885		162.001	59.8767		162.001	91.294		162.001	92.4655		162.001	105.467		162.001	104.736		162.001	104.5
165.001	107.229		165.001	106.486		165.001	106.244		165.001	105.476		165.001	105.271		165.001	71.7976		165.001	106.697		165.001	105.469		165.001	103.539		165.001	87.1855		165.001	80.1809		165.001	60.7293		165.001	92.7391		165.001	93.9409		165.001	107.237		165.001	106.49		165.001	106.247
168.001	108.995		168.001	108.237		168.001	107.987		168.001	107.204		168.001	106.992		168.001	72.9153		168.001	108.454		168.001	107.203		168.001	105.224		168.001	88.5891		168.001	81.467		168.001	61.5783		168.001	94.1801		168.001	95.4141		168.001	109.003		168.001	108.241		168.001	107.991
171.001	110.758		171.001	109.985		171.001	109.727		171.001	108.928		171.001	108.709		171.001	74.0303		171.001	110.207		171.001	108.933		171.001	106.905		171.001	89.9992		171.001	82.753		171.001	62.4224		171.001	95.6171		171.001	96.8823		171.001	110.766		171.001	109.989		171.001	109.731
174.001	112.518		174.001	111.73		174.001	111.464		174.001	110.648		174.001	110.424		174.001	75.1426		174.001	111.958		174.001	110.659		174.001	108.583		174.001	91.3817		174.001	84.023		174.001	63.2631		174.001	97.0467		174.001	98.3448		174.001	112.526		174.001	111.734		174.001	111.468
177.001	114.274		177.001	113.471		177.001	113.198		177.001	112.365		177.001	112.135		177.001	76.2522		177.001	113.705		177.001	112.383		177.001	110.258		177.001	92.777		177.001	85.3154		177.001	64.0991		177.001	98.4716		177.001	99.8015		177.001	114.283		177.001	113.475		177.001	113.201
180.001	116.028		180.001	115.209		180.001	114.928		180.001	114.079		180.001	113.843		180.001	77.3592		180.001	115.449		180.001	114.103		180.001	111.93		180.001	94.1607		180.001	86.5785		180.001	64.9312		180.001	99.8922		180.001	101.254		180.001	116.037		180.001	115.213		180.001	114.932
183.001	117.778		183.001	116.944		183.001	116.655		183.001	115.79		183.001	115.547		183.001	78.4636		183.001	117.191		183.001	115.82		183.001	113.597		183.001	95.5713		183.001	87.8573		183.001	65.7599		183.001	101.308		183.001	102.703		183.001	117.787		183.001	116.949		183.001	116.659
186.001	119.526		186.001	118.677		186.001	118.379		186.001	117.498		186.001	117.249		186.001	79.5656		186.001	118.929		186.001	117.534		186.001	115.262		186.001	96.9558		186.001	89.1349		186.001	66.5837		186.001	102.719		186.001	104.147		186.001	119.535		186.001	118.681		186.001	118.383
189.001	121.271		189.001	120.406		189.001	120.1		189.001	119.203		189.001	118.947		189.001	80.6651		189.001	120.664		189.001	119.245		189.001	116.924		189.001	98.3507		189.001	90.3961		189.001	67.4033		189.001	104.125		189.001	105.587		189.001	121.28		189.001	120.41		189.001	120.104
192.001	123.013		192.001	122.132		192.001	121.818		192.001	120.904		192.001	120.642		192.001	81.7621		192.001	122.396		192.001	120.953		192.001	118.582		192.001	99.7321		192.001	91.6632		192.001	68.2197		192.001	105.526		192.001	107.02		192.001	123.022		192.001	122.136		192.001	121.823
195.001	124.752		195.001	123.855		195.001	123.533		195.001	122.603		195.001	122.335		195.001	82.8567		195.001	124.125		195.001	122.658		195.001	120.238		195.001	101.12		195.001	92.9315		195.001	69.0323		195.001	106.924		195.001	108.45		195.001	124.761		195.001	123.86		195.001	123.537
198.001	126.488		198.001	125.576		198.001	125.245		198.001	124.299		198.001	124.024		198.001	83.9489		198.001	125.852		198.001	124.361		198.001	121.89		198.001	102.493		198.001	94.1905		198.001	69.8399		198.001	108.317		198.001	109.876		198.001	126.497		198.001	125.58		198.001	125.25
201.001	128.222		201.001	127.293		201.001	126.955		201.001	125.992		201.001	125.71		201.001	85.0389		201.001	127.576		201.001	126.06		201.001	123.54		201.001	103.885		201.001	95.4561		201.001	70.6453		201.001	109.704		201.001	111.298		201.001	128.23		201.001	127.298		201.001	126.959
204.001	129.952		204.001	129.008		204.001	128.661		204.001	127.682		204.001	127.394		204.001	86.1265		204.001	129.296		204.001	127.757		204.001	125.186		204.001	105.257		204.001	96.7091		204.001	71.447		204.001	111.088		204.001	112.715		204.001	129.961		204.001	129.013		204.001	128.666
207.001	131.68		207.001	130.72		207.001	130.365		207.001	129.37		207.001	129.075		207.001	87.2121		207.001	131.015		207.001	129.451		207.001	126.829		207.001	106.625		207.001	97.9678		207.001	72.2456		207.001	112.466		207.001	114.126		207.001	131.689		207.001	130.725		207.001	130.37
210.001	133.406		210.001	132.429		210.001	132.066		210.001	131.054		210.001	130.753		210.001	88.2954		210.001	132.73		210.001	131.142		210.001	128.47		210.001	108.005		210.001	99.2317		210.001	73.0406		210.001	113.84		210.001	115.536		210.001	133.415		210.001	132.434		210.001	132.071
213.001	135.128		213.001	134.136		213.001	133.765		213.001	132.736		213.001	132.428		213.001	89.3765		213.001	134.443		213.001	132.83		213.001	130.108		213.001	109.359		213.001	100.475		213.001	73.8326		213.001	115.209		213.001	116.941		213.001	135.138		213.001	134.141		213.001	133.769
216.001	136.849		216.001	135.841		216.001	135.46		216.001	134.416		216.001	134.101		216.001	90.4555		216.001	136.153		216.001	134.516		216.001	131.743		216.001	110.745		216.001	101.738		216.001	74.6207		216.001	116.574		216.001	118.341		216.001	136.858		216.001	135.845		216.001	135.465
219.001	138.566		219.001	137.542		219.001	137.153		219.001	136.092		219.001	135.771		219.001	91.5324		219.001	137.861		219.001	136.199		219.001	133.375		219.001	112.096		219.001	102.98		219.001	75.4055		219.001	117.936		219.001	119.738		219.001	138.576		219.001	137.547		219.001	137.158
222.001	140.281		222.001	139.241		222.001	138.843		222.001	137.766		222.001	137.438		222.001	92.6071		222.001	139.566		222.001	137.88		222.001	135.004		222.001	113.441		222.001	104.219		222.001	76.1867		222.001	119.296		222.001	121.13		222.001	140.291		222.001	139.246		222.001	138.848
225.001	141.993		225.001	140.938		225.001	140.531		225.001	139.438		225.001	139.103		225.001	93.6798		225.001	141.268		225.001	139.558		225.001	136.631		225.001	114.814		225.001	105.46		225.001	76.9642		225.001	120.649		225.001	122.519		225.001	142.003		225.001	140.943		225.001	140.536
228.001	143.703		228.001	142.632		228.001	142.217		228.001	141.107		228.001	140.765		228.001	94.7503		228.001	142.969		228.001	141.234		228.001	138.255		228.001	116.138		228.001	106.708		228.001	77.7393		228.001	121.998		228.001	123.904		228.001	143.713		228.001	142.637		228.001	142.221
231.001	145.411		231.001	144.323		231.001	143.9		231.001	142.773		231.001	142.425		231.001	95.8189		231.001	144.666		231.001	142.907		231.001	139.876		231.001	117.513		231.001	107.932		231.001	78.512		231.001	123.344		231.001	125.286		231.001	145.421		231.001	144.329		231.001	143.904
234.001	147.117		234.001	146.013		234.001	145.58		234.001	144.437		234.001	144.082		234.001	96.8855		234.001	146.362		234.001	144.578		234.001	141.495		234.001	118.852		234.001	109.179		234.001	79.2804		234.001	124.686		234.001	126.663		234.001	147.126		234.001	146.018		234.001	145.585
237.001	148.819		237.001	147.7		237.001	147.258		237.001	146.099		237.001	145.737		237.001	97.9502		237.001	148.055		237.001	146.246		237.001	143.111		237.001	120.191		237.001	110.408		237.001	80.0458		237.001	126.022		237.001	128.036		237.001	148.829		237.001	147.705		237.001	147.263
240.001	150.52		240.001	149.385		240.001	148.934		240.001	147.758		240.001	147.389		240.001	99.0129		240.001	149.746		240.001	147.912		240.001	144.725		240.001	121.532		240.001	111.638		240.001	80.8083		240.001	127.356		240.001	129.405		240.001	150.53		240.001	149.39		240.001	148.938
243.001	152.218		243.001	151.067		243.001	150.607		243.001	149.415		243.001	149.039		243.001	100.074		243.001	151.434		243.001	149.576		243.001	146.336		243.001	122.896		243.001	112.857		243.001	81.5672		243.001	128.686		243.001	130.772		243.001	152.228		243.001	151.072		243.001	150.612
246.001	153.914		246.001	152.747		246.001	152.278		246.001	151.07		246.001	150.686		246.001	101.133		246.001	153.12		246.001	151.238		246.001	147.945		246.001	124.23		246.001	114.093		246.001	82.3252		246.001	130.012		246.001	132.133		246.001	153.924		246.001	152.752		246.001	152.283
249.001	155.608		249.001	154.424		249.001	153.946		249.001	152.722		249.001	152.331		249.001	102.19		249.001	154.804		249.001	152.897		249.001	149.55		249.001	125.59		249.001	115.313		249.001	83.0773		249.001	131.337		249.001	133.493		249.001	155.618		249.001	154.43		249.001	153.951
252.001	157.3		252.001	156.1		252.001	155.613		252.001	154.372		252.001	153.974		252.001	103.245		252.001	156.486		252.001	154.553		252.001	151.154		252.001	126.922		252.001	116.534		252.001	83.8267		252.001	132.655		252.001	134.848		252.001	157.31		252.001	156.105		252.001	155.618
255.001	158.989		255.001	157.773		255.001	157.277		255.001	156.019		255.001	155.614		255.001	104.299		255.001	158.166		255.001	156.208		255.001	152.755		255.001	128.246		255.001	117.746		255.001	84.5735		255.001	133.97		255.001	136.2		255.001	159		255.001	157.779		255.001	157.282
258.001	160.676		258.001	159.444		258.001	158.939		258.001	157.665		258.001	157.252		258.001	105.351		258.001	159.843		258.001	157.861		258.001	154.355		258.001	129.58		258.001	118.968		258.001	85.3186		258.001	135.282		258.001	137.548		258.001	160.687		258.001	159.45		258.001	158.944
261.001	162.362		261.001	161.113		261.001	160.599		261.001	159.308		261.001	158.889		261.001	106.4		261.001	161.518		261.001	159.511		261.001	155.951		261.001	130.93		261.001	120.185		261.001	86.0605		261.001	136.589		261.001	138.893		261.001	162.372		261.001	161.119		261.001	160.604
264.001	164.045		264.001	162.78		264.001	162.256		264.001	160.949		264.001	160.522		264.001	107.449		264.001	163.192		264.001	161.159		264.001	157.545		264.001	132.242		264.001	121.411		264.001	86.8006		264.001	137.894		264.001	140.233		264.001	164.055		264.001	162.786		264.001	162.261
267.001	165.726		267.001	164.445		267.001	163.911		267.001	162.588		267.001	162.154		267.001	108.495		267.001	164.863		267.001	162.805		267.001	159.137		267.001	133.575		267.001	122.617		267.001	87.5384		267.001	139.196		267.001	141.571		267.001	165.737		267.001	164.451		267.001	163.917
270.001	167.405		270.001	166.107		270.001	165.565		270.001	164.225		270.001	163.784		270.001	109.54		270.001	166.532		270.001	164.448		270.001	160.727		270.001	134.909		270.001	123.832		270.001	88.2722		270.001	140.494		270.001	142.906		270.001	167.416		270.001	166.114		270.001	165.57
273.001	169.081		273.001	167.768		273.001	167.216		273.001	165.859		273.001	165.411		273.001	110.583		273.001	168.199		273.001	166.09		273.001	162.314		273.001	136.235		273.001	125.05		273.001	89.0038		273.001	141.787		273.001	144.237		273.001	169.092		273.001	167.774		273.001	167.221
276.001	170.756		276.001	169.427		276.001	168.865		276.001	167.492		276.001	167.036		276.001	111.624		276.001	169.864		276.001	167.73		276.001	163.899		276.001	137.543		276.001	126.264		276.001	89.7324		276.001	143.077		276.001	145.565		276.001	170.767		276.001	169.433		276.001	168.87
279.001	172.429		279.001	171.084		279.001	170.512		279.001	169.123		279.001	168.659		279.001	112.663		279.001	171.527		279.001	169.367		279.001	165.481		279.001	138.887		279.001	127.463		279.001	90.4586		279.001	144.365		279.001	146.89		279.001	172.44		279.001	171.09		279.001	170.517
282.001	174.1		282.001	172.738		282.001	172.157		282.001	170.751		282.001	170.28		282.001	113.701		282.001	173.188		282.001	171.003		282.001	167.062		282.001	140.186		282.001	128.669		282.001	91.1824		282.001	145.649		282.001	148.211		282.001	174.111		282.001	172.744		282.001	172.162
285.001	175.769		285.001	174.391		285.001	173.8		285.001	172.378		285.001	171.899		285.001	114.738		285.001	174.847		285.001	172.636		285.001	168.64		285.001	141.506		285.001	129.87		285.001	91.9024		285.001	146.93		285.001	149.53		285.001	175.78		285.001	174.397		285.001	173.805
288.001	177.436		288.001	176.042		288.001	175.441		288.001	174.002		288.001	173.516		288.001	115.772		288.001	176.504		288.001	174.268		288.001	170.216		288.001	142.845		288.001	131.065		288.001	92.6215		288.001	148.207		288.001	150.845		288.001	177.447		288.001	176.048		288.001	175.446
291.001	179.101		291.001	177.691		291.001	177.08		291.001	175.625		291.001	175.131		291.001	116.805		291.001	178.159		291.001	175.898		291.001	171.791		291.001	144.141		291.001	132.265		291.001	93.3366		291.001	149.481		291.001	152.155		291.001	179.112		291.001	177.697		291.001	177.085
294.001	180.764		294.001	179.338		294.001	178.716		294.001	177.245		294.001	176.744		294.001	117.837		294.001	179.813		294.001	177.525		294.001	173.363		294.001	145.435		294.001	133.463		294.001	94.0502		294.001	150.752		294.001	153.465		294.001	180.776		294.001	179.344		294.001	178.722
297.001	182.425		297.001	180.983		297.001	180.352		297.001	178.864		297.001	178.355		297.001	118.867		297.001	181.464		297.001	179.151		297.001	174.932		297.001	146.734		297.001	134.663		297.001	94.7617		297.001	152.02		297.001	154.77		297.001	182.437		297.001	180.989		297.001	180.357
300.001	184.084		300.001	182.626		300.001	181.985		300.001	180.481		300.001	179.964		300.001	119.895		300.001	183.113		300.001	180.775		300.001	176.5		300.001	148.067		300.001	135.879		300.001	95.4691		300.001	153.285		300.001	156.072		300.001	184.096		300.001	182.632		300.001	181.991
303.001	185.742		303.001	184.267		303.001	183.616		303.001	182.095		303.001	181.571		303.001	120.922		303.001	184.761		303.001	182.397		303.001	178.066		303.001	149.339		303.001	137.076		303.001	96.1758		303.001	154.547		303.001	157.372		303.001	185.754		303.001	184.273		303.001	183.622
306.001	187.398		306.001	185.906		306.001	185.246		306.001	183.708		306.001	183.176		306.001	121.947		306.001	186.407		306.001	184.018		306.001	179.63		306.001	150.652		306.001	138.274		306.001	96.8796		306.001	155.805		306.001	158.67		306.001	187.41		306.001	185.913		306.001	185.252
309.001	189.052		309.001	187.544		309.001	186.873		309.001	185.32		309.001	184.78		309.001	122.971		309.001	188.051		309.001	185.636		309.001	181.192		309.001	151.981		309.001	139.477		309.001	97.5805		309.001	157.059		309.001	159.963		309.001	189.064		309.001	187.55		309.001	186.879
312.001	190.704		312.001	189.18		312.001	188.499		312.001	186.929		312.001	186.381		312.001	123.993		312.001	189.694		312.001	187.252		312.001	182.752		312.001	153.263		312.001	140.662		312.001	98.2781		312.001	158.312		312.001	161.253		312.001	190.716		312.001	189.186		312.001	188.505
315.001	192.355		315.001	190.814		315.001	190.123		315.001	188.536		315.001	187.98		315.001	125.013		315.001	191.334		315.001	188.867		315.001	184.309		315.001	154.551		315.001	141.845		315.001	98.9736		315.001	159.559		315.001	162.541		315.001	192.367		315.001	190.821		315.001	190.129
318.001	194.003		318.001	192.446		318.001	191.746		318.001	190.142		318.001	189.578		318.001	126.032		318.001	192.973		318.001	190.48		318.001	185.865		318.001	155.843		318.001	143.036		318.001	99.6693		318.001	160.806		318.001	163.825		318.001	194.016		318.001	192.453		318.001	191.752
321.001	195.65		321.001	194.077		321.001	193.366		321.001	191.745		321.001	191.173		321.001	127.05		321.001	194.61		321.001	192.091		321.001	187.419		321.001	157.136		321.001	144.221		321.001	100.361		321.001	162.048		321.001	165.107		321.001	195.663		321.001	194.084		321.001	193.372
324.001	197.296		324.001	195.706		324.001	194.984		324.001	193.347		324.001	192.767		324.001	128.066		324.001	196.245		324.001	193.7		324.001	188.971		324.001	158.449		324.001	145.398		324.001	101.05		324.001	163.288		324.001	166.387		324.001	197.308		324.001	195.713		324.001	194.991
327.001	198.939		327.001	197.334		327.001	196.601		327.001	194.947		327.001	194.36		327.001	129.081		327.001	197.879		327.001	195.308		327.001	190.521		327.001	159.723		327.001	146.571		327.001	101.737		327.001	164.525		327.001	167.662		327.001	198.952		327.001	197.34		327.001	196.608
330.001	200.581		330.001	198.959		330.001	198.216		330.001	196.546		330.001	195.95		330.001	130.094		330.001	199.511		330.001	196.914		330.001	192.069		330.001	161.029		330.001	147.746		330.001	102.422		330.001	165.76		330.001	168.936		330.001	200.594		330.001	198.966		330.001	198.223
333.001	202.222		333.001	200.583		333.001	199.83		333.001	198.143		333.001	197.538		333.001	131.106		333.001	201.142		333.001	198.518		333.001	193.615		333.001	162.344		333.001	148.932		333.001	103.106		333.001	166.992		333.001	170.206		333.001	202.234		333.001	200.59		333.001	199.836
336.001	203.86		336.001	202.205		336.001	201.442		336.001	199.737		336.001	199.125		336.001	132.116		336.001	202.77		336.001	200.12		336.001	195.16		336.001	163.623		336.001	150.111		336.001	103.786		336.001	168.221		336.001	171.475		336.001	203.873		336.001	202.212		336.001	201.448
339.001	205.497		339.001	203.826		339.001	203.052		339.001	201.331		339.001	200.71		339.001	133.125		339.001	204.397		339.001	201.721		339.001	196.702		339.001	164.879		339.001	151.289		339.001	104.463		339.001	169.447		339.001	172.74		339.001	205.51		339.001	203.833		339.001	203.058
342.001	207.133		342.001	205.445		342.001	204.66		342.001	202.922		342.001	202.293		342.001	134.132		342.001	206.023		342.001	203.321		342.001	198.243		342.001	166.157		342.001	152.48		342.001	105.139		342.001	170.669		342.001	174.004		342.001	207.146		342.001	205.452		342.001	204.667
345.001	208.767		345.001	207.062		345.001	206.267		345.001	204.512		345.001	203.874		345.001	135.138		345.001	207.647		345.001	204.918		345.001	199.782		345.001	167.443		345.001	153.657		345.001	105.812		345.001	171.889		345.001	175.263		345.001	208.78		345.001	207.069		345.001	206.273
348.001	210.4		348.001	208.678		348.001	207.872		348.001	206.1		348.001	205.454		348.001	136.143		348.001	209.269		348.001	206.514		348.001	201.318		348.001	168.725		348.001	154.834		348.001	106.483		348.001	173.106		348.001	176.52		348.001	210.412		348.001	208.685		348.001	207.878
351.001	212.03		351.001	210.292		351.001	209.475		351.001	207.686		351.001	207.032		351.001	137.146		351.001	210.89		351.001	208.108		351.001	202.854		351.001	169.994		351.001	156.009		351.001	107.152		351.001	174.321		351.001	177.774		351.001	212.043		351.001	210.299		351.001	209.482
354.001	213.66		354.001	211.905		354.001	211.077		354.001	209.271		354.001	208.609		354.001	138.148		354.001	212.509		354.001	209.701		354.001	204.387		354.001	171.275		354.001	157.185		354.001	107.818		354.001	175.532		354.001	179.026		354.001	213.672		354.001	211.912		354.001	211.084
357.001	215.287		357.001	213.516		357.001	212.677		357.001	210.854		357.001	210.184		357.001	139.148		357.001	214.126		357.001	211.292		357.001	205.918		357.001	172.565		357.001	158.347		357.001	108.482		357.001	176.741		357.001	180.276		357.001	215.3		357.001	213.523		357.001	212.684
360.001	216.913		360.001	215.125		360.001	214.276		360.001	212.435		360.001	211.757		360.001	140.147		360.001	215.742		360.001	212.881		360.001	207.448		360.001	173.858		360.001	159.512		360.001	109.146		360.001	177.947		360.001	181.523		360.001	216.926		360.001	215.133		360.001	214.282
363.001	218.538		363.001	216.734		363.001	215.873		363.001	214.016		363.001	213.328		363.001	141.145		363.001	217.357		363.001	214.469		363.001	208.976		363.001	175.118		363.001	160.677		363.001	109.805		363.001	179.151		363.001	182.767		363.001	218.551		363.001	216.741		363.001	215.879
366.001	220.161		366.001	218.34		366.001	217.468		366.001	215.594		366.001	214.898		366.001	142.142		366.001	218.97		366.001	216.055		366.001	210.503		366.001	176.389		366.001	161.849		366.001	110.462		366.001	180.352		366.001	184.008		366.001	220.174		366.001	218.347		366.001	217.475
369.001	221.783		369.001	219.945		369.001	219.062		369.001	217.171		369.001	216.467		369.001	143.137		369.001	220.581		369.001	217.639		369.001	212.027		369.001	177.638		369.001	163.025		369.001	111.118		369.001	181.551		369.001	185.247		369.001	221.796		369.001	219.952		369.001	219.069
372.001	223.403		372.001	221.548		372.001	220.655		372.001	218.746		372.001	218.034		372.001	144.131		372.001	222.191		372.001	219.222		372.001	213.55		372.001	178.916		372.001	164.193		372.001	111.772		372.001	182.747		372.001	186.484		372.001	223.416		372.001	221.556		372.001	220.661
375.001	225.022		375.001	223.15		375.001	222.245		375.001	220.32		375.001	219.599		375.001	145.123		375.001	223.8		375.001	220.804		375.001	215.071		375.001	180.185		375.001	165.352		375.001	112.425		375.001	183.941		375.001	187.718		375.001	225.035		375.001	223.158		375.001	222.252
378.001	226.639		378.001	224.751		378.001	223.835		378.001	221.892		378.001	221.163		378.001	146.114		378.001	225.407		378.001	222.384		378.001	216.59		378.001	181.438		378.001	166.509		378.001	113.075		378.001	185.131		378.001	188.951		378.001	226.653		378.001	224.758		378.001	223.841
381.001	228.255		381.001	226.35		381.001	225.422		381.001	223.463		381.001	222.726		381.001	147.104		381.001	227.013		381.001	223.963		381.001	218.108		381.001	182.703		381.001	167.676		381.001	113.723		381.001	186.318		381.001	190.18		381.001	228.268		381.001	226.357		381.001	225.429
384.001	229.869		384.001	227.948		384.001	227.008		384.001	225.032		384.001	224.286		384.001	148.093		384.001	228.617		384.001	225.54		384.001	219.624		384.001	183.975		384.001	168.842		384.001	114.37		384.001	187.503		384.001	191.405		384.001	229.883		384.001	227.955		384.001	227.015
387.001	231.482		387.001	229.544		387.001	228.593		387.001	226.6		387.001	225.846		387.001	149.08		387.001	230.22		387.001	227.116		387.001	221.14		387.001	185.256		387.001	170		387.001	115.014		387.001	188.687		387.001	192.629		387.001	231.496		387.001	229.551		387.001	228.6
390.001	233.094		390.001	231.138		390.001	230.176		390.001	228.166		390.001	227.403		390.001	150.066		390.001	231.821		390.001	228.69		390.001	222.652		390.001	186.495		390.001	171.159		390.001	115.655		390.001	189.867		390.001	193.85		390.001	233.108		390.001	231.146		390.001	230.183
393.001	234.704		393.001	232.732		393.001	231.758		393.001	229.731		393.001	228.96		393.001	151.05		393.001	233.421		393.001	230.263		393.001	224.164		393.001	187.74		393.001	172.322		393.001	116.294		393.001	191.043		393.001	195.069		393.001	234.718		393.001	232.739		393.001	231.764
396.001	236.313		396.001	234.324		396.001	233.338		396.001	231.294		396.001	230.515		396.001	152.034		396.001	235.019		396.001	231.834		396.001	225.673		396.001	188.988		396.001	173.49		396.001	116.933		396.001	192.218		396.001	196.285		396.001	236.327		396.001	234.331		396.001	233.345
399.001	237.921		399.001	235.914		399.001	234.917		399.001	232.856		399.001	232.068		399.001	153.016		399.001	236.616		399.001	233.404		399.001	227.181		399.001	190.229		399.001	174.642		399.001	117.569		399.001	193.39		399.001	197.5		399.001	237.935		399.001	235.922		399.001	234.924
402.001	239.527		402.001	237.503		402.001	236.494		402.001	234.417		402.001	233.62		402.001	153.997		402.001	238.212		402.001	234.972		402.001	228.688		402.001	191.488		402.001	175.803		402.001	118.202		402.001	194.56		402.001	198.712		402.001	239.541		402.001	237.511		402.001	236.501
405.001	241.132		405.001	239.091		405.001	238.07		405.001	235.976		405.001	235.171		405.001	154.976		405.001	239.807		405.001	236.54		405.001	230.193		405.001	192.748		405.001	176.961		405.001	118.835		405.001	195.729		405.001	199.921		405.001	241.145		405.001	239.098		405.001	238.077
408.001	242.736		408.001	240.677		408.001	239.645		408.001	237.534		408.001	236.72		408.001	155.955		408.001	241.4		408.001	238.105		408.001	231.696		408.001	193.984		408.001	178.124		408.001	119.465		408.001	196.894		408.001	201.128		408.001	242.749		408.001	240.685		408.001	239.652
411.001	244.338		411.001	242.262		411.001	241.219		411.001	239.09		411.001	238.267		411.001	156.932		411.001	242.991		411.001	239.67		411.001	233.198		411.001	195.233		411.001	179.274		411.001	120.094		411.001	198.057		411.001	202.333		411.001	244.351		411.001	242.269		411.001	241.226
414.001	245.938		414.001	243.845		414.001	242.79		414.001	240.645		414.001	239.814		414.001	157.907		414.001	244.582		414.001	241.233		414.001	234.698		414.001	196.489		414.001	180.43		414.001	120.72		414.001	199.217		414.001	203.536		414.001	245.952		414.001	243.853		414.001	242.798
417.001	247.538		417.001	245.428		417.001	244.361		417.001	242.199		417.001	241.359		417.001	158.882		417.001	246.171		417.001	242.795		417.001	236.197		417.001	197.754		417.001	181.588		417.001	121.345		417.001	200.373		417.001	204.735		417.001	247.551		417.001	245.435		417.001	244.368
420.001	249.136		420.001	247.008		420.001	245.93		420.001	243.751		420.001	242.902		420.001	159.856		420.001	247.758		420.001	244.355		420.001	237.694		420.001	198.983		420.001	182.743		420.001	121.969		420.001	201.528		420.001	205.933		420.001	249.149		420.001	247.016		420.001	245.938
423.001	250.733		423.001	248.588		423.001	247.498		423.001	245.302		423.001	244.444		423.001	160.828		423.001	249.345		423.001	245.914		423.001	239.19		423.001	200.209		423.001	183.879		423.001	122.59		423.001	202.68		423.001	207.129		423.001	250.746		423.001	248.596		423.001	247.506
426.001	252.328		426.001	250.166		426.001	249.065		426.001	246.851		426.001	245.985		426.001	161.798		426.001	250.93		426.001	247.472		426.001	240.684		426.001	201.449		426.001	185.025		426.001	123.21		426.001	203.831		426.001	208.321		426.001	252.342		426.001	250.174		426.001	249.073
429.001	253.923		429.001	251.743		429.001	250.631		429.001	248.399		429.001	247.525		429.001	162.768		429.001	252.514		429.001	249.028		429.001	242.177		429.001	202.669		429.001	186.175		429.001	123.827		429.001	204.979		429.001	209.51		429.001	253.936		429.001	251.751		429.001	250.638
432.001	255.516		432.001	253.319		432.001	252.195		432.001	249.947		432.001	249.063		432.001	163.737		432.001	254.096		432.001	250.583		432.001	243.668		432.001	203.936		432.001	187.321		432.001	124.442		432.001	206.125		432.001	210.699		432.001	255.53		432.001	253.327		432.001	252.202
435.001	257.108		435.001	254.894		435.001	253.758		435.001	251.493		435.001	250.6		435.001	164.704		435.001	255.678		435.001	252.137		435.001	245.159		435.001	205.184		435.001	188.46		435.001	125.055		435.001	207.268		435.001	211.885		435.001	257.121		435.001	254.902		435.001	253.765
438.001	258.698		438.001	256.467		438.001	255.319		438.001	253.037		438.001	252.135		438.001	165.67		438.001	257.257		438.001	253.69		438.001	246.647		438.001	206.399		438.001	189.607		438.001	125.667		438.001	208.41		438.001	213.069		438.001	258.712		438.001	256.475		438.001	255.327
441.001	260.288		441.001	258.039		441.001	256.88		441.001	254.58		441.001	253.669		441.001	166.635		441.001	258.836		441.001	255.241		441.001	248.134		441.001	207.671		441.001	190.748		441.001	126.276		441.001	209.548		441.001	214.249		441.001	260.301		441.001	258.047		441.001	256.887
444.001	261.876		444.001	259.61		444.001	258.438		444.001	256.122		444.001	255.202		444.001	167.599		444.001	260.414		444.001	256.791		444.001	249.619		444.001	208.904		444.001	191.894		444.001	126.884		444.001	210.684		444.001	215.429		444.001	261.889		444.001	259.618		444.001	258.446
447.001	263.462		447.001	261.179		447.001	259.996		447.001	257.662		447.001	256.734		447.001	168.561		447.001	261.99		447.001	258.34		447.001	251.104		447.001	210.171		447.001	193.038		447.001	127.49		447.001	211.819		447.001	216.605		447.001	263.476		447.001	261.188		447.001	260.004
450.001	265.048		450.001	262.748		450.001	261.553		450.001	259.202		450.001	258.264		450.001	169.523		450.001	263.565		450.001	259.887		450.001	252.586		450.001	211.398		450.001	194.17		450.001	128.095		450.001	212.951		450.001	217.779		450.001	265.062		450.001	262.756		450.001	261.56
453.001	266.632		453.001	264.315		453.001	263.108		453.001	260.74		453.001	259.793		453.001	170.483		453.001	265.139		453.001	261.433		453.001	254.068		453.001	212.607		453.001	195.302		453.001	128.697		453.001	214.082		453.001	218.952		453.001	266.646		453.001	264.324		453.001	263.115
456.001	268.216		456.001	265.881		456.001	264.662		456.001	262.276		456.001	261.321		456.001	171.442		456.001	266.712		456.001	262.978		456.001	255.548		456.001	213.824		456.001	196.435		456.001	129.298		456.001	215.21		456.001	220.122		456.001	268.229		456.001	265.89		456.001	264.669
459.001	269.798		459.001	267.446		459.001	266.214		459.001	263.812		459.001	262.847		459.001	172.4		459.001	268.283		459.001	264.522		459.001	257.027		459.001	215.037		459.001	197.561		459.001	129.896		459.001	216.337		459.001	221.29		459.001	269.812		459.001	267.454		459.001	266.222
462.001	271.378		462.001	269.01		462.001	267.766		462.001	265.346		462.001	264.373		462.001	173.356		462.001	269.854		462.001	266.065		462.001	258.504		462.001	216.246		462.001	198.699		462.001	130.492		462.001	217.46		462.001	222.456		462.001	271.392		462.001	269.018		462.001	267.774
465.001	272.958		465.001	270.572		465.001	269.316		465.001	266.88		465.001	265.897		465.001	174.312		465.001	271.423		465.001	267.606		465.001	259.98		465.001	217.48		465.001	199.834		465.001	131.087		465.001	218.582		465.001	223.621		465.001	272.972		465.001	270.581		465.001	269.324
468.001	274.536		468.001	272.134		468.001	270.865		468.001	268.411		468.001	267.419		468.001	175.266		468.001	272.991		468.001	269.147		468.001	261.454		468.001	218.702		468.001	200.959		468.001	131.68		468.001	219.701		468.001	224.781		468.001	274.551		468.001	272.142		468.001	270.873
471.001	276.114		471.001	273.694		471.001	272.413		471.001	269.942		471.001	268.941		471.001	176.219		471.001	274.558		471.001	270.686		471.001	262.928		471.001	219.919		471.001	202.089		471.001	132.272		471.001	220.817		471.001	225.94		471.001	276.128		471.001	273.702		471.001	272.421
474.001	277.69		474.001	275.253		474.001	273.959		474.001	271.471		474.001	270.461		474.001	177.172		474.001	276.123		474.001	272.224		474.001	264.4		474.001	221.145		474.001	203.222		474.001	132.862		474.001	221.932		474.001	227.097		474.001	277.705		474.001	275.262		474.001	273.967
477.001	279.265		477.001	276.811		477.001	275.505		477.001	273		477.001	271.98		477.001	178.123		477.001	277.688		477.001	273.76		477.001	265.87		477.001	222.358		477.001	204.357		477.001	133.451		477.001	223.044		477.001	228.253		477.001	279.28		477.001	276.819		477.001	275.513
480.001	280.84		480.001	278.368		480.001	277.049		480.001	274.527		480.001	273.498		480.001	179.072		480.001	279.252		480.001	275.296		480.001	267.34		480.001	223.607		480.001	205.482		480.001	134.038		480.001	224.153		480.001	229.405		480.001	280.854		480.001	278.376		480.001	277.057
483.001	282.413		483.001	279.923		483.001	278.592		483.001	276.053		483.001	275.015		483.001	180.021		483.001	280.814		483.001	276.83		483.001	268.808		483.001	224.845		483.001	206.611		483.001	134.622		483.001	225.261		483.001	230.556		483.001	282.427		483.001	279.932		483.001	278.6
486.001	283.984		486.001	281.478		486.001	280.134		486.001	277.577		486.001	276.53		486.001	180.968		486.001	282.375		486.001	278.363		486.001	270.275		486.001	226.042		486.001	207.739		486.001	135.205		486.001	226.366		486.001	231.705		486.001	283.999		486.001	281.486		486.001	280.142
489.001	285.555		489.001	283.031		489.001	281.675		489.001	279.101		489.001	278.045		489.001	181.915		489.001	283.935		489.001	279.896		489.001	271.74		489.001	227.248		489.001	208.858		489.001	135.787		489.001	227.47		489.001	232.853		489.001	285.57		489.001	283.04		489.001	281.683
492.001	287.125		492.001	284.583		492.001	283.215		492.001	280.624		492.001	279.558		492.001	182.86		492.001	285.494		492.001	281.427		492.001	273.204		492.001	228.457		492.001	209.982		492.001	136.368		492.001	228.57		492.001	233.998		492.001	287.139		492.001	284.592		492.001	283.223
495.001	288.693		495.001	286.134		495.001	284.753		495.001	282.145		495.001	281.07		495.001	183.804		495.001	287.052		495.001	282.956		495.001	274.668		495.001	229.661		495.001	211.101		495.001	136.946		495.001	229.668		495.001	235.141		495.001	288.708		495.001	286.143		495.001	284.762
498.001	290.261		498.001	287.684		498.001	286.291		498.001	283.665		498.001	282.58		498.001	184.747		498.001	288.609		498.001	284.485		498.001	276.129		498.001	230.856		498.001	212.232		498.001	137.523		498.001	230.765		498.001	236.282		498.001	290.276		498.001	287.693		498.001	286.299
501.001	291.827		501.001	289.233		501.001	287.827		501.001	285.184		501.001	284.09		501.001	185.689		501.001	290.165		501.001	286.013		501.001	277.59		501.001	232.086		501.001	213.361		501.001	138.098		501.001	231.86		501.001	237.421		501.001	291.842		501.001	289.242		501.001	287.835
504.001	293.393		504.001	290.781		504.001	289.362		504.001	286.702		504.001	285.599		504.001	186.63		504.001	291.719		504.001	287.539		504.001	279.049		504.001	233.287		504.001	214.49		504.001	138.67		504.001	232.953		504.001	238.557		504.001	293.408		504.001	290.79		504.001	289.37
507.001	294.957		507.001	292.328		507.001	290.896		507.001	288.219		507.001	287.106		507.001	187.569		507.001	293.273		507.001	289.065		507.001	280.507		507.001	234.519		507.001	215.604		507.001	139.243		507.001	234.043		507.001	239.693		507.001	294.972		507.001	292.337		507.001	290.904
510.001	296.52		510.001	293.874		510.001	292.429		510.001	289.735		510.001	288.612		510.001	188.508		510.001	294.825		510.001	290.589		510.001	281.964		510.001	235.715		510.001	216.722		510.001	139.813		510.001	235.132		510.001	240.827		510.001	296.535		510.001	293.883		510.001	292.438
513.001	298.083		513.001	295.418		513.001	293.961		513.001	291.25		513.001	290.117		513.001	189.445		513.001	296.377		513.001	292.112		513.001	283.419		513.001	236.95		513.001	217.845		513.001	140.381		513.001	236.217		513.001	241.958		513.001	298.098		513.001	295.427		513.001	293.969
516.001	299.644		516.001	296.962		516.001	295.492		516.001	292.763		516.001	291.621		516.001	190.381		516.001	297.928		516.001	293.634		516.001	284.874		516.001	238.138		516.001	218.967		516.001	140.948		516.001	237.301		516.001	243.087		516.001	299.659		516.001	296.971		516.001	295.5
519.001	301.204		519.001	298.505		519.001	297.022		519.001	294.276		519.001	293.124		519.001	191.317		519.001	299.477		519.001	295.156		519.001	286.327		519.001	239.356		519.001	220.09		519.001	141.512		519.001	238.383		519.001	244.214		519.001	301.219		519.001	298.514		519.001	297.03
522.001	302.763		522.001	300.046		522.001	298.55		522.001	295.787		522.001	294.626		522.001	192.251		522.001	301.025		522.001	296.675		522.001	287.779		522.001	240.583		522.001	221.21		522.001	142.076		522.001	239.463		522.001	245.34		522.001	302.779		522.001	300.055		522.001	298.559
525.001	304.321		525.001	301.587		525.001	300.078		525.001	297.297		525.001	296.127		525.001	193.184		525.001	302.573		525.001	298.195		525.001	289.23		525.001	241.759		525.001	222.337		525.001	142.637		525.001	240.542		525.001	246.464		525.001	304.337		525.001	301.596		525.001	300.086
528.001	305.879		528.001	303.126		528.001	301.604		528.001	298.806		528.001	297.627		528.001	194.115		528.001	304.119		528.001	299.712		528.001	290.679		528.001	242.947		528.001	223.465		528.001	143.198		528.001	241.618		528.001	247.584		528.001	305.894		528.001	303.135		528.001	301.613
531.001	307.435		531.001	304.665		531.001	303.13		531.001	300.315		531.001	299.125		531.001	195.046		531.001	305.664		531.001	301.229		531.001	292.128		531.001	244.137		531.001	224.579		531.001	143.757		531.001	242.692		531.001	248.703		531.001	307.45		531.001	304.674		531.001	303.138
534.001	308.99		534.001	306.202		534.001	304.654		534.001	301.822		534.001	300.623		534.001	195.976		534.001	307.208		534.001	302.745		534.001	293.575		534.001	245.314		534.001	225.698		534.001	144.314		534.001	243.763		534.001	249.821		534.001	309.006		534.001	306.212		534.001	304.663
537.001	310.544		537.001	307.739		537.001	306.178		537.001	303.328		537.001	302.119		537.001	196.904		537.001	308.752		537.001	304.26		537.001	295.021		537.001	246.496		537.001	226.814		537.001	144.869		537.001	244.833		537.001	250.935		537.001	310.56		537.001	307.748		537.001	306.186
540.001	312.097		540.001	309.274		540.001	307.7		540.001	304.832		540.001	303.615		540.001	197.832		540.001	310.294		540.001	305.774		540.001	296.467		540.001	247.698		540.001	227.929		540.001	145.422		540.001	245.901		540.001	252.047		540.001	312.113		540.001	309.283		540.001	307.709
543.001	313.65		543.001	310.809		543.001	309.221		543.001	306.337		543.001	305.109		543.001	198.758		543.001	311.835		543.001	307.287		543.001	297.91		543.001	248.88		543.001	229.045		543.001	145.974		543.001	246.966		543.001	253.158		543.001	313.666		543.001	310.818		543.001	309.23
546.001	315.201		546.001	312.342		546.001	310.741		546.001	307.839		546.001	306.602		546.001	199.683		546.001	313.376		546.001	308.798		546.001	299.353		546.001	250.1		546.001	230.15		546.001	146.525		546.001	248.028		546.001	254.267		546.001	315.217		546.001	312.351		546.001	310.75
549.001	316.751		549.001	313.875		549.001	312.26		549.001	309.341		549.001	308.094		549.001	200.607		549.001	314.915		549.001	310.309		549.001	300.795		549.001	251.285		549.001	231.269		549.001	147.075		549.001	249.089		549.001	255.373		549.001	316.767		549.001	313.884		549.001	312.269
552.001	318.301		552.001	315.406		552.001	313.779		552.001	310.842		552.001	309.586		552.001	201.531		552.001	316.453		552.001	311.819		552.001	302.235		552.001	252.485		552.001	232.379		552.001	147.623		552.001	250.149		552.001	256.477		552.001	318.317		552.001	315.416		552.001	313.788
555.001	319.849		555.001	316.937		555.001	315.296		555.001	312.342		555.001	311.076		555.001	202.453		555.001	317.991		555.001	313.328		555.001	303.675		555.001	253.677		555.001	233.495		555.001	148.169		555.001	251.206		555.001	257.58		555.001	319.865		555.001	316.946		555.001	315.305
558.001	321.396		558.001	318.466		558.001	316.812		558.001	313.841		558.001	312.565		558.001	203.374		558.001	319.527		558.001	314.836		558.001	305.113		558.001	254.883		558.001	234.591		558.001	148.713		558.001	252.261		558.001	258.68		558.001	321.413		558.001	318.476		558.001	316.821
561.001	322.943		561.001	319.995		561.001	318.327		561.001	315.339		561.001	314.053		561.001	204.293		561.001	321.063		561.001	316.342		561.001	306.55		561.001	256.093		561.001	235.715		561.001	149.257		561.001	253.314		561.001	259.778		561.001	322.959		561.001	320.005		561.001	318.336
564.001	324.489		564.001	321.523		564.001	319.842		564.001	316.836		564.001	315.54		564.001	205.212		564.001	322.597		564.001	317.848		564.001	307.987		564.001	257.29		564.001	236.834		564.001	149.799		564.001	254.365		564.001	260.875		564.001	324.505		564.001	321.532		564.001	319.851
567.001	326.034		567.001	323.049		567.001	321.355		567.001	318.332		567.001	317.026		567.001	206.13		567.001	324.131		567.001	319.353		567.001	309.421		567.001	258.461		567.001	237.942		567.001	150.338		567.001	255.415		567.001	261.969		567.001	326.05		567.001	323.059		567.001	321.364
570.001	327.577		570.001	324.575		570.001	322.867		570.001	319.827		570.001	318.512		570.001	207.046		570.001	325.664		570.001	320.857		570.001	310.855		570.001	259.631		570.001	239.047		570.001	150.877		570.001	256.461		570.001	263.062		570.001	327.594		570.001	324.585		570.001	322.876
573.001	329.12		573.001	326.1		573.001	324.378		573.001	321.321		573.001	319.996		573.001	207.962		573.001	327.195		573.001	322.36		573.001	312.288		573.001	260.808		573.001	240.157		573.001	151.413		573.001	257.506		573.001	264.152		573.001	329.136		573.001	326.11		573.001	324.387
576.001	330.662		576.001	327.624		576.001	325.888		576.001	322.814		576.001	321.479		576.001	208.876		576.001	328.726		576.001	323.862		576.001	313.719		576.001	261.978		576.001	241.254		576.001	151.948		576.001	258.549		576.001	265.242		576.001	330.678		576.001	327.634		576.001	325.897
579.001	332.204		579.001	329.147		579.001	327.397		579.001	324.306		579.001	322.962		579.001	209.79		579.001	330.256		579.001	325.363		579.001	315.151		579.001	263.157		579.001	242.358		579.001	152.481		579.001	259.592		579.001	266.328		579.001	332.219		579.001	329.157		579.001	327.407
582.001	333.744		582.001	330.669		582.001	328.906		582.001	325.798		582.001	324.443		582.001	210.702		582.001	331.785		582.001	326.863		582.001	316.58		582.001	264.331		582.001	243.453		582.001	153.012		582.001	260.631		582.001	267.413		582.001	333.76		582.001	330.679		582.001	328.915
585.001	335.283		585.001	332.19		585.001	330.413		585.001	327.288		585.001	325.923		585.001	211.613		585.001	333.313		585.001	328.362		585.001	318.008		585.001	265.521		585.001	244.557		585.001	153.542		585.001	261.668		585.001	268.496		585.001	335.299		585.001	332.2		585.001	330.423
588.001	336.821		588.001	333.71		588.001	331.92		588.001	328.777		588.001	327.402		588.001	212.523		588.001	334.84		588.001	329.86		588.001	319.437		588.001	266.709		588.001	245.651		588.001	154.07		588.001	262.704		588.001	269.578		588.001	336.837		588.001	333.72		588.001	331.929
591.001	338.359		591.001	335.23		591.001	333.425		591.001	330.265		591.001	328.881		591.001	213.432		591.001	336.366		591.001	331.357		591.001	320.863		591.001	267.901		591.001	246.756		591.001	154.598		591.001	263.738		591.001	270.658		591.001	338.375		591.001	335.239		591.001	333.435
594.001	339.896		594.001	336.748		594.001	334.929		594.001	331.753		594.001	330.359		594.001	214.34		594.001	337.892		594.001	332.853		594.001	322.288		594.001	269.062		594.001	247.856		594.001	155.123		594.001	264.769		594.001	271.735		594.001	339.911		594.001	336.758		594.001	334.939
597.001	341.431		597.001	338.266		597.001	336.433		597.001	333.239		597.001	331.835		597.001	215.247		597.001	339.416		597.001	334.349		597.001	323.713		597.001	270.263		597.001	248.961		597.001	155.648		597.001	265.799		597.001	272.811		597.001	341.447		597.001	338.275		597.001	336.443
600.001	342.966		600.001	339.782		600.001	337.936		600.001	334.725		600.001	333.31		600.001	216.153		600.001	340.939		600.001	335.843		600.001	325.136		600.001	271.423		600.001	250.059		600.001	156.171		600.001	266.827		600.001	273.884		600.001	342.982		600.001	339.792		600.001	337.945
603.001	344.5		603.001	341.298		603.001	339.437		603.001	336.209		603.001	334.785		603.001	217.058		603.001	342.462		603.001	337.337		603.001	326.558		603.001	272.622		603.001	251.158		603.001	156.691		603.001	267.853		603.001	274.955		603.001	344.516		603.001	341.308		603.001	339.447
606.001	346.033		606.001	342.813		606.001	340.938		606.001	337.693		606.001	336.259		606.001	217.961		606.001	343.984		606.001	338.83		606.001	327.981		606.001	273.813		606.001	252.262		606.001	157.212		606.001	268.876		606.001	276.024		606.001	346.049		606.001	342.823		606.001	340.948
609.001	347.565		609.001	344.327		609.001	342.438		609.001	339.176		609.001	337.731		609.001	218.864		609.001	345.505		609.001	340.321		609.001	329.401		609.001	275.011		609.001	253.368		609.001	157.729		609.001	269.898		609.001	277.093		609.001	347.582		609.001	344.337		609.001	342.448
612.001	349.097		612.001	345.84		612.001	343.937		612.001	340.658		612.001	339.203		612.001	219.765		612.001	347.024		612.001	341.812		612.001	330.82		612.001	276.156		612.001	254.468		612.001	158.245		612.001	270.916		612.001	278.158		612.001	349.113		612.001	345.85		612.001	343.947
615.001	350.627		615.001	347.352		615.001	345.435		615.001	342.139		615.001	340.674		614.153	220.411		615.001	348.544		615.001	343.302		615.001	332.239		615.001	277.329		615.001	255.57		615.001	158.76		615.001	271.935		615.001	279.222		615.001	350.644		615.001	347.362		615.001	345.445
618.001	352.157		618.001	348.863		618.001	346.932		618.001	343.619		618.001	342.144					618.001	350.062		618.001	344.791		618.001	333.656		618.001	278.464		618.001	256.672		618.001	159.273		618.001	272.951		618.001	280.285		618.001	352.173		618.001	348.873		618.001	346.942
621.001	353.686		621.001	350.373		621.001	348.429		621.001	345.098		621.001	343.613					621.001	351.579		621.001	346.28		621.001	335.072		621.001	279.638		621.001	257.766		621.001	159.786		621.001	273.964		621.001	281.344		621.001	353.702		621.001	350.384		621.001	348.438
624.001	355.214		624.001	351.883		624.001	349.924		624.001	346.577		624.001	345.081					624.001	353.096		624.001	347.767		624.001	336.488		624.001	280.802		624.001	258.857		624.001	160.295		624.001	274.976		624.001	282.403		624.001	355.23		624.001	351.893		624.001	349.934
627.001	356.741		627.001	353.392		627.001	351.418		627.001	348.055		627.001	346.548					627.001	354.611		627.001	349.253		627.001	337.902		627.001	281.941		627.001	259.947		627.001	160.804		627.001	275.985		627.001	283.459		627.001	356.757		627.001	353.402		627.001	351.428
630.001	358.267		630.001	354.899		630.001	352.912		630.001	349.531		630.001	348.015					630.001	356.126		630.001	350.739		630.001	339.316		630.001	283.149		630.001	261.045		630.001	161.311		630.001	276.994		630.001	284.512		630.001	358.284		630.001	354.91		630.001	352.922
633.001	359.793		633.001	356.406		633.001	354.405		633.001	351.007		633.001	349.48					633.001	357.64		633.001	352.224		633.001	340.729		633.001	284.296		633.001	262.137		633.001	161.818		633.001	278		633.001	285.565		633.001	359.809		633.001	356.417		633.001	354.415
636.001	361.317		636.001	357.913		636.001	355.897		636.001	352.482		636.001	350.945					636.001	359.153		636.001	353.708		636.001	342.141		636.001	285.468		636.001	263.23		636.001	162.323		636.001	279.004		636.001	286.616		636.001	361.334		636.001	357.923		636.001	355.907
639.001	362.842		639.001	359.418		639.001	357.388		639.001	353.956		639.001	352.408					639.001	360.666		639.001	355.191		639.001	343.551		639.001	286.658		639.001	264.333		639.001	162.826		639.001	280.007		639.001	287.665		639.001	362.858		639.001	359.428		639.001	357.398
642.001	364.365		642.001	360.922		642.001	358.878		642.001	355.429		642.001	353.871					642.001	362.177		642.001	356.673		642.001	344.961		642.001	287.814		642.001	265.424		642.001	163.327		642.001	281.007		642.001	288.713		642.001	364.381		642.001	360.933		642.001	358.888
645.001	365.887		645.001	362.426		645.001	360.367		645.001	356.901		645.001	355.333					645.001	363.688		645.001	358.154		645.001	346.37		645.001	289.009		645.001	266.525		645.001	163.827		645.001	282.007		645.001	289.758		645.001	365.903		645.001	362.437		645.001	360.377
648.001	367.408		648.001	363.929		648.001	361.856		648.001	358.372		648.001	356.794					648.001	365.198		648.001	359.635		648.001	347.777		648.001	290.17		648.001	267.612		648.001	164.325		648.001	283.003		648.001	290.801		648.001	367.425		648.001	363.939		648.001	361.866
651.001	368.929		651.001	365.431		651.001	363.343		651.001	359.843		651.001	358.254					651.001	366.707		651.001	361.115		651.001	349.185		651.001	291.323		651.001	268.709		651.001	164.821		651.001	283.999		651.001	291.843		651.001	368.945		651.001	365.441		651.001	363.354
654.001	370.449		654.001	366.932		654.001	364.83		654.001	361.313		654.001	359.713					654.001	368.215		654.001	362.594		654.001	350.592		654.001	292.505		654.001	269.813		654.001	165.317		654.001	284.991		654.001	292.883		654.001	370.465		654.001	366.943		654.001	364.84
657.001	371.968		657.001	368.432		657.001	366.316		657.001	362.782		657.001	361.172					657.001	369.723		657.001	364.072		657.001	351.996		657.001	293.698		657.001	270.917		657.001	165.811		657.001	285.982		657.001	293.921		657.001	371.984		657.001	368.443		657.001	366.326
660.001	373.486		660.001	369.932		660.001	367.801		660.001	364.25		660.001	362.63					660.001	371.229		660.001	365.549		660.001	353.4		660.001	294.853		660.001	272.018		660.001	166.304		660.001	286.971		660.001	294.955		660.001	373.503		660.001	369.943		660.001	367.812
663.001	375.003		663.001	371.431		663.001	369.286		663.001	365.717		663.001	364.086					663.001	372.735		663.001	367.025		663.001	354.804		663.001	296.011		663.001	273.118		663.001	166.796		663.001	287.958		663.001	295.989		663.001	375.02		663.001	371.442		663.001	369.296
666.001	376.52		666.001	372.929		666.001	370.769		666.001	367.183		666.001	365.542					666.001	374.24		666.001	368.501		666.001	356.206		666.001	297.144		666.001	274.207		666.001	167.285		666.001	288.944		666.001	297.021		666.001	376.537		666.001	372.94		666.001	370.779
669.001	378.036		669.001	374.426		669.001	372.252		669.001	368.649		669.001	366.997					669.001	375.745		669.001	369.976		669.001	357.607		669.001	298.28		669.001	275.29		669.001	167.772		669.001	289.928		669.001	298.051		669.001	378.053		669.001	374.437		669.001	372.262
672.001	379.551		672.001	375.922		672.001	373.733		672.001	370.114		672.001	368.452					672.001	377.248		672.001	371.45		672.001	359.008		672.001	299.444		672.001	276.373		672.001	168.258		672.001	290.909		672.001	299.079		672.001	379.568		672.001	375.933		672.001	373.744
675.001	381.065		675.001	377.418		675.001	375.214		675.001	371.578		675.001	369.905					675.001	378.751		675.001	372.923		675.001	360.408		675.001	300.585		675.001	277.449		675.001	168.744		675.001	291.888		675.001	300.105		675.001	381.082		675.001	377.429		675.001	375.225
678.001	382.579		678.001	378.913		678.001	376.695		678.001	373.041		678.001	371.358					678.001	380.253		678.001	374.395		678.001	361.806		678.001	301.717		678.001	278.535		678.001	169.227		678.001	292.866		678.001	301.129		678.001	382.596		678.001	378.924		678.001	376.705
681.001	384.092		681.001	380.407		681.001	378.174		681.001	374.503		681.001	372.809					681.001	381.754		681.001	375.867		681.001	363.204		681.001	302.918		681.001	279.618		681.001	169.71		681.001	293.842		681.001	302.152		681.001	384.109		681.001	380.418		681.001	378.185
684.001	385.604		684.001	381.9		684.001	379.652		684.001	375.964		684.001	374.26					684.001	383.254		684.001	377.338		684.001	364.602		684.001	304.054		684.001	280.701		684.001	170.19		684.001	294.817		684.001	303.173		684.001	385.621		684.001	381.911		684.001	379.663
687.001	387.115		687.001	383.393		687.001	381.13		687.001	377.425		687.001	375.711					687.001	384.754		687.001	378.808		687.001	365.997		687.001	305.202		687.001	281.803		687.001	170.667		687.001	295.788		687.001	304.191		687.001	387.132		687.001	383.404		687.001	381.141
690.001	388.626		690.001	384.885		690.001	382.608		690.001	378.885		690.001	377.16					690.001	386.252		690.001	380.277		690.001	367.392		690.001	306.364		690.001	282.888		690.001	171.145		690.001	296.758		690.001	305.208		690.001	388.643		690.001	384.896		690.001	382.618
693.001	390.136		693.001	386.376		693.001	384.084		693.001	380.344		693.001	378.608					693.001	387.751		693.001	381.746		693.001	368.788		693.001	307.51		693.001	283.979		693.001	171.62		693.001	297.726		693.001	306.223		693.001	390.153		693.001	386.387		693.001	384.094
696.001	391.645		696.001	387.866		696.001	385.559		696.001	381.802		696.001	380.056					696.001	389.248		696.001	383.213		696.001	370.18		696.001	308.681		696.001	285.06		696.001	172.094		696.001	298.692		696.001	307.236		696.001	391.662		696.001	387.877		696.001	385.57
699.001	393.153		699.001	389.356		699.001	387.034		699.001	383.26		699.001	381.503					699.001	390.745		699.001	384.68		699.001	371.573		699.001	309.845		699.001	286.138		699.001	172.567		699.001	299.657		699.001	308.247		699.001	393.17		699.001	389.366		699.001	387.045
702.001	394.661		702.001	390.844		702.001	388.507		702.001	384.717		702.001	382.949					702.001	392.24		702.001	386.147		702.001	372.965		702.001	310.965		702.001	287.222		702.001	173.037		702.001	300.62		702.001	309.257		702.001	394.678		702.001	390.855		702.001	388.519
705.001	396.167		705.001	392.332		705.001	389.98		705.001	386.173		705.001	384.394					705.001	393.736		705.001	387.612		705.001	374.356		705.001	312.148		705.001	288.31		705.001	173.507		705.001	301.581		705.001	310.264		705.001	396.185		705.001	392.343		705.001	389.992
708.001	397.673		708.001	393.819		708.001	391.453		708.001	387.628		708.001	385.839					708.001	395.23		708.001	389.077		708.001	375.745		708.001	313.305		708.001	289.396		708.001	173.976		708.001	302.539		708.001	311.269		708.001	397.691		708.001	393.831		708.001	391.464
711.001	399.178		711.001	395.306		711.001	392.924		711.001	389.082		711.001	387.283					711.001	396.724		711.001	390.541		711.001	377.135		711.001	314.474		711.001	290.478		711.001	174.441		711.001	303.495		711.001	312.273		711.001	399.196		711.001	395.317		711.001	392.935
714.001	400.683		714.001	396.792		714.001	394.395		714.001	390.536		714.001	388.725					714.001	398.216		714.001	392.004		714.001	378.524		714.001	315.594		714.001	291.548		714.001	174.905		714.001	304.451		714.001	313.276		714.001	400.701		714.001	396.803		714.001	394.406
717.001	402.187		717.001	398.277		717.001	395.865		717.001	391.989		717.001	390.167					717.001	399.709		717.001	393.466		717.001	379.911		717.001	316.757		717.001	292.639		717.001	175.369		717.001	305.405		717.001	314.275		717.001	402.205		717.001	398.288		717.001	395.876
720.001	403.69		720.001	399.761		720.001	397.334		720.001	393.441		720.001	391.609					720.001	401.2		720.001	394.928		720.001	381.297		720.001	317.878		720.001	293.725		720.001	175.829		720.001	306.354		720.001	315.274		720.001	403.708		720.001	399.772		720.001	397.346
723.001	405.192		723.001	401.245		723.001	398.803		723.001	394.893		723.001	393.049					723.001	402.69		723.001	396.389		723.001	382.683		723.001	318.992		723.001	294.801		723.001	176.29		723.001	307.303		723.001	316.269		723.001	405.21		723.001	401.256		723.001	398.814
726.001	406.694		726.001	402.728		726.001	400.27		726.001	396.344		726.001	394.489					726.001	404.18		726.001	397.849		726.001	384.069		726.001	320.12		726.001	295.866		726.001	176.749		726.001	308.25		726.001	317.263		726.001	406.712		726.001	402.739		726.001	400.282
729.001	408.195		729.001	404.21		729.001	401.737		729.001	397.794		729.001	395.928					729.001	405.67		729.001	399.308		729.001	385.452		729.001	321.268		729.001	296.951		729.001	177.206		729.001	309.195		729.001	318.256		729.001	408.213		729.001	404.221		729.001	401.749
732.001	409.695		732.001	405.691		732.001	403.203		732.001	399.243		732.001	397.366					732.001	407.158		732.001	400.767		732.001	386.836		732.001	322.392		732.001	298.037		732.001	177.662		732.001	310.138		732.001	319.246		732.001	409.713		732.001	405.703		732.001	403.215
735.001	411.195		735.001	407.172		735.001	404.669		735.001	400.691		735.001	398.804					735.001	408.646		735.001	402.225		735.001	388.219		735.001	323.533		735.001	299.123		735.001	178.117		735.001	311.078		735.001	320.235		735.001	411.213		735.001	407.184		735.001	404.68
738.001	412.694		738.001	408.652		738.001	406.133		738.001	402.139		738.001	400.241					738.001	410.133		738.001	403.682		738.001	389.601		738.001	324.71		738.001	300.201		738.001	178.57		738.001	312.017		738.001	321.221		738.001	412.712		738.001	408.664		738.001	406.145
741.001	414.192		741.001	410.132		741.001	407.597		741.001	403.586		741.001	401.677					741.001	411.62		741.001	405.139		741.001	390.981		741.001	325.825		741.001	301.268		741.001	179.02		741.001	312.954		741.001	322.206		741.001	414.21		741.001	410.143		741.001	407.609
744.001	415.69		744.001	411.61		744.001	409.061		744.001	405.032		744.001	403.112					744.001	413.105		744.001	406.594		744.001	392.361		744.001	326.966		744.001	302.345		744.001	179.469		744.001	313.889		744.001	323.189		744.001	415.708		744.001	411.622		744.001	409.072
747.001	417.187		747.001	413.088		747.001	410.523		747.001	406.478		747.001	404.547					747.001	414.59		747.001	408.05		747.001	393.741		747.001	328.114		747.001	303.422		747.001	179.917		747.001	314.821		747.001	324.17		747.001	417.205		747.001	413.1		747.001	410.535
750	418.682		750	414.565		750	411.984		750	407.922		750	405.98					750	416.074		750	409.503		750	395.119		750	329.226		750	304.492		750	180.362		750	315.751		750	325.149		750	418.7		750	414.577		750	411.996

## Sheet: figure1c
Left panel																																										Middle panel
GTalign --speed=0			GTalign --speed=9 (def)			GTalign --speed=9 --pre-score=0.4			GTalign --speed=13			GTalign --speed=13 --pre-score=0.4			GTalign --speed=13 --pre-similarity=15			TM-align			TM-align -fast			DeepAlign			DALI			FATCAT			Foldseek			Foldseek --tmalign-fast 1			Foldseek --tmalign-fast 0			GTalign --speed=0			GTalign --speed=9 (def)			GTalign --speed=9 --pre-score=0.4
x	y		x	y		x	y		x	y		x	y		x	y		x	y		x	y		x	y		x	y		x	y		x	y		x	y		x	y		x	y		x	y		x	y
0.001	0.001		0.001	0.001		0.001	0.001		0.001	0.001		0.001	0.001		0.001	0.001		0.001	0.001		0.001	0.001		0.001	0.001		0.001	0.001		0.001	0.0009		0.001	0.001		0.001	0.001		0.001	0.001		0.001	0.001		0.001	0.001		0.001	0.001
0.449	0.4099		0.449	0.4094		0.449	0.4094		0.449	0.4093		0.449	0.4093		0.449	0.3599		0.449	0.4113		0.449	0.4107		0.449	0.4027		0.449	0.3195		0.449	0.2977		0.449	0.3349		0.449	0.3688		0.449	0.369		0.449	0.4099		0.449	0.4094		0.449	0.4094
0.897	0.8006		0.897	0.7995		0.897	0.7995		0.897	0.7992		0.897	0.7992		0.897	0.6724		0.897	0.8038		0.897	0.8017		0.897	0.7851		0.897	0.6165		0.897	0.5699		0.897	0.6279		0.897	0.7091		0.897	0.7096		0.897	0.8006		0.897	0.7995		0.897	0.7995
1.345	1.1804		1.345	1.1785		1.345	1.1785		1.345	1.1777		1.345	1.1777		1.345	0.9568		1.345	1.1851		1.345	1.181		1.345	1.1571		1.345	0.9006		1.345	0.8397		1.345	0.9002		1.345	1.0364		1.345	1.0372		1.345	1.1805		1.345	1.1786		1.345	1.1786
1.793	1.5523		1.793	1.5496		1.793	1.5496		1.793	1.5481		1.793	1.5481		1.793	1.2225		1.793	1.5584		1.793	1.5521		1.793	1.521		1.793	1.1819		1.793	1.1052		1.793	1.1586		1.793	1.354		1.793	1.3554		1.793	1.5525		1.793	1.5498		1.793	1.5498
2.241	1.9174		2.241	1.9138		2.241	1.9137		2.241	1.9115		2.241	1.9115		2.241	1.4752		2.241	1.925		2.241	1.9167		2.241	1.8782		2.241	1.461		2.241	1.3668		2.241	1.405		2.241	1.6645		2.241	1.6666		2.241	1.9177		2.241	1.9141		2.241	1.914
2.689	2.2767		2.689	2.2722		2.689	2.2722		2.689	2.2692		2.689	2.2691		2.689	1.7176		2.689	2.286		2.689	2.276		2.689	2.2298		2.689	1.7293		2.689	1.6173		2.689	1.6408		2.689	1.9673		2.689	1.9708		2.689	2.2772		2.689	2.2728		2.689	2.2727
3.137	2.6312		3.137	2.6259		3.137	2.6258		3.137	2.622		3.137	2.6219		3.137	1.9519		3.137	2.6422		3.137	2.6303		3.137	2.5763		3.137	1.9991		3.137	1.8642		3.137	1.8664		3.137	2.2651		3.137	2.2697		3.137	2.6319		3.137	2.6267		3.137	2.6266
3.585	2.9812		3.585	2.975		3.585	2.9748		3.585	2.9701		3.585	2.9699		3.585	2.18		3.585	2.9939		3.585	2.9803		3.585	2.9187		3.585	2.2595		3.585	2.1165		3.585	2.0834		3.585	2.5564		3.585	2.5637		3.585	2.9823		3.585	2.9762		3.585	2.976
4.033	3.3274		4.033	3.3203		4.033	3.32		4.033	3.3146		4.033	3.3142		4.033	2.4026		4.033	3.3417		4.033	3.3265		4.033	3.2574		4.033	2.5197		4.033	2.3579		4.033	2.2939		4.033	2.8435		4.033	2.8527		4.033	3.3288		4.033	3.3218		4.033	3.3216
4.481	3.6702		4.481	3.6622		4.481	3.6618		4.481	3.6555		4.481	3.6551		4.481	2.6204		4.481	3.6861		4.481	3.6694		4.481	3.5926		4.481	2.7754		4.481	2.5944		4.481	2.498		4.481	3.1259		4.481	3.1377		4.481	3.6721		4.481	3.6641		4.481	3.6637
4.929	4.0099		4.929	4.0011		4.929	4.0005		4.929	3.9934		4.929	3.9929		4.929	2.834		4.929	4.0274		4.929	4.0092		4.929	3.9246		4.929	3.0322		4.929	2.8348		4.929	2.6967		4.929	3.4044		4.929	3.4183		4.929	4.0122		4.929	4.0034		4.929	4.0029
5.377	4.3469		5.377	4.3371		5.377	4.3365		5.377	4.3285		5.377	4.3278		5.377	3.0441		5.377	4.3659		5.377	4.3462		5.377	4.2538		5.377	3.2797		5.377	3.0754		5.377	2.8899		5.377	3.6791		5.377	3.6963		5.377	4.3496		5.377	4.3398		5.377	4.3392
5.825	4.6811		5.825	4.6701		5.825	4.6693		5.825	4.6605		5.825	4.6597		5.825	3.2513		5.825	4.7017		5.825	4.6803		5.825	4.5801		5.825	3.5191		5.825	3.3107		5.825	3.0794		5.825	3.9503		5.825	3.9702		5.825	4.6842		5.825	4.6734		5.825	4.6726
6.273	5.0127		6.273	5.0006		6.273	4.9996		6.273	4.99		6.273	4.989		6.273	3.4558		6.273	5.0348		6.273	5.012		6.273	4.9037		6.273	3.7591		6.273	3.5353		6.273	3.2645		6.273	4.2191		6.273	4.2415		6.273	5.0162		6.273	5.0044		6.273	5.0034
6.721	5.342		6.721	5.329		6.721	5.3277		6.721	5.3172		6.721	5.3159		6.721	3.658		6.721	5.3656		6.721	5.3412		6.721	5.2248		6.721	3.992		6.721	3.7655		6.721	3.4454		6.721	4.4847		6.721	4.5102		6.721	5.3459		6.721	5.333		6.721	5.3318
7.169	5.6691		7.169	5.6549		7.169	5.6534		7.169	5.6417		7.169	5.6401		7.169	3.858		7.169	5.694		7.169	5.6681		7.169	5.5435		7.169	4.227		7.169	3.984		7.169	3.6236		7.169	4.7475		7.169	4.7763		7.169	5.6733		7.169	5.6592		7.169	5.6578
7.617	5.9941		7.617	5.9783		7.617	5.9766		7.617	5.9641		7.617	5.9624		7.617	4.0562		7.617	6.0201		7.617	5.9929		7.617	5.8602		7.617	4.4582		7.617	4.2122		7.617	3.799		7.617	5.0079		7.617	5.0397		7.617	5.9985		7.617	5.9831		7.617	5.9814
8.065	6.3168		8.065	6.2999		8.065	6.2979		8.065	6.2844		8.065	6.2823		8.065	4.2527		8.065	6.3441		8.065	6.3155		8.065	6.1747		8.065	4.6837		8.065	4.4352		8.065	3.9716		8.065	5.2654		8.065	5.3008		8.065	6.3216		8.065	6.305		8.065	6.303
8.513	6.6376		8.513	6.6193		8.513	6.6171		8.513	6.6027		8.513	6.6003		8.513	4.4476		8.513	6.6662		8.513	6.6361		8.513	6.4872		8.513	4.907		8.513	4.6501		8.513	4.1415		8.513	5.5212		8.513	5.5593		8.513	6.6429		8.513	6.6248		8.513	6.6226
8.961	6.9565		8.961	6.9369		8.961	6.9344		8.961	6.9191		8.961	6.9165		8.961	4.6409		8.961	6.9862		8.961	6.9546		8.961	6.7977		8.961	5.1232		8.961	4.871		8.961	4.3091		8.961	5.7747		8.961	5.8169		8.961	6.9621		8.961	6.9429		8.961	6.9404
9.409	7.2736		9.409	7.2529		9.409	7.25		9.409	7.2338		9.409	7.231		9.409	4.8327		9.409	7.3044		9.409	7.2713		9.409	7.1063		9.409	5.3445		9.409	5.0892		9.409	4.4743		9.409	6.0263		9.409	6.0711		9.409	7.2797		9.409	7.2591		9.409	7.2563
9.857	7.5892		9.857	7.5672		9.857	7.5641		9.857	7.5468		9.857	7.5436		9.857	5.0231		9.857	7.6209		9.857	7.5863		9.857	7.4131		9.857	5.5593		9.857	5.3038		9.857	4.6372		9.857	6.2755		9.857	6.3242		9.857	7.5954		9.857	7.5735		9.857	7.5705
10.305	7.9032		10.305	7.8797		10.305	7.8764		10.305	7.8582		10.305	7.8547		10.305	5.2123		10.305	7.9357		10.305	7.8996		10.305	7.7181		10.305	5.7719		10.305	5.5216		10.305	4.7977		10.305	6.5229		10.305	6.5753		10.305	7.9096		10.305	7.8864		10.305	7.8831
10.753	8.2155		10.753	8.1909		10.753	8.1873		10.753	8.1681		10.753	8.1643		10.753	5.4004		10.753	8.2489		10.753	8.2112		10.753	8.0214		10.753	5.9849		10.753	5.7321		10.753	4.9558		10.753	6.7679		10.753	6.8249		10.753	8.2221		10.753	8.1977		10.753	8.1941
11.201	8.5264		11.201	8.5007		11.201	8.4967		11.201	8.4762		11.201	8.4721		11.201	5.5874		11.201	8.5606		11.201	8.5213		11.201	8.3231		11.201	6.196		11.201	5.9513		11.201	5.1118		11.201	7.0118		11.201	7.0727		11.201	8.5332		11.201	8.5075		11.201	8.5036
11.649	8.8359		11.649	8.8087		11.649	8.8044		11.649	8.7827		11.649	8.7784		11.649	5.7734		11.649	8.8708		11.649	8.8299		11.649	8.6234		11.649	6.4058		11.649	6.1618		11.649	5.2663		11.649	7.2539		11.649	7.3185		11.649	8.8427		11.649	8.8158		11.649	8.8116
12.097	9.1437		12.097	9.1153		12.097	9.1107		12.097	9.0879		12.097	9.0833		12.097	5.9583		12.097	9.1796		12.097	9.137		12.097	8.9221		12.097	6.617		12.097	6.3706		12.097	5.4184		12.097	7.4941		12.097	7.5633		12.097	9.1508		12.097	9.1227		12.097	9.1182
12.545	9.4502		12.545	9.4206		12.545	9.4157		12.545	9.3918		12.545	9.3869		12.545	6.1423		12.545	9.487		12.545	9.4428		12.545	9.2195		12.545	6.824		12.545	6.5895		12.545	5.5687		12.545	7.7329		12.545	7.8064		12.545	9.4577		12.545	9.4283		12.545	9.4235
12.993	9.7555		12.993	9.7245		12.993	9.7194		12.993	9.6944		12.993	9.6892		12.993	6.3253		12.993	9.7931		12.993	9.7472		12.993	9.5154		12.993	7.0333		12.993	6.8015		12.993	5.7176		12.993	7.9703		12.993	8.0477		12.993	9.7632		12.993	9.7326		12.993	9.7273
13.441	10.0596		13.441	10.0274		13.441	10.0218		13.441	9.9957		13.441	9.99		13.441	6.5074		13.441	10.0979		13.441	10.0502		13.441	9.8102		13.441	7.2397		13.441	7.0151		13.441	5.8651		13.441	8.2062		13.441	8.2881		13.441	10.0675		13.441	10.0355		13.441	10.0299
13.889	10.3626		13.889	10.329		13.889	10.3231		13.889	10.2955		13.889	10.2894		13.889	6.6887		13.889	10.4014		13.889	10.3519		13.889	10.1036		13.889	7.444		13.889	7.2199		13.889	6.0106		13.889	8.4402		13.889	8.5274		13.889	10.3705		13.889	10.3371		13.889	10.3311
14.337	10.6645		14.337	10.6293		14.337	10.6228		14.337	10.594		14.337	10.5878		14.337	6.8692		14.337	10.7036		14.337	10.6524		14.337	10.3957		14.337	7.6451		14.337	7.4297		14.337	6.1548		14.337	8.6728		14.337	8.765		14.337	10.6723		14.337	10.6375		14.337	10.6312
14.785	10.965		14.785	10.9282		14.785	10.9214		14.785	10.8917		14.785	10.885		14.785	7.0489		14.785	11.0047		14.785	10.9517		14.785	10.6866		14.785	7.8525		14.785	7.6307		14.785	6.2975		14.785	8.9044		14.785	9.0009		14.785	10.973		14.785	10.9367		14.785	10.93
15.233	11.2643		15.233	11.2262		15.233	11.219		15.233	11.1878		15.233	11.1808		15.233	7.2278		15.233	11.3046		15.233	11.2498		15.233	10.9763		15.233	8.0537		15.233	7.8299		15.233	6.4384		15.233	9.1344		15.233	9.2357		15.233	11.2726		15.233	11.2347		15.233	11.2276
15.681	11.5627		15.681	11.5229		15.681	11.5153		15.681	11.4828		15.681	11.4753		15.681	7.406		15.681	11.6034		15.681	11.5467		15.681	11.2647		15.681	8.2479		15.681	8.0389		15.681	6.5787		15.681	9.3633		15.681	9.4688		15.681	11.571		15.681	11.5316		15.681	11.524
16.129	11.8599		16.129	11.8185		16.129	11.8105		16.129	11.7766		16.129	11.7686		16.129	7.5835		16.129	11.9011		16.129	11.8424		16.129	11.552		16.129	8.4472		16.129	8.2474		16.129	6.7178		16.129	9.5903		16.129	9.7014		16.129	11.8684		16.129	11.8272		16.129	11.8193
16.577	12.1559		16.577	12.1129		16.577	12.1045		16.577	12.0689		16.577	12.0608		16.577	7.7604		16.577	12.1976		16.577	12.137		16.577	11.8381		16.577	8.6449		16.577	8.4538		16.577	6.8553		16.577	9.8161		16.577	9.9314		16.577	12.1646		16.577	12.1218		16.577	12.1134
17.025	12.4511		17.025	12.4063		17.025	12.3972		17.025	12.3606		17.025	12.352		17.025	7.9365		17.025	12.493		17.025	12.4306		17.025	12.1233		17.025	8.8455		17.025	8.6605		17.025	6.9915		17.025	10.041		17.025	10.1611		17.025	12.4597		17.025	12.4153		17.025	12.4065
17.473	12.745		17.473	12.6985		17.473	12.6892		17.473	12.651		17.473	12.6419		17.473	8.1121		17.473	12.7873		17.473	12.7231		17.473	12.4074		17.473	9.0424		17.473	8.8675		17.473	7.1264		17.473	10.2643		17.473	10.3898		17.473	12.7539		17.473	12.7078		17.473	12.6984
17.921	13.0379		17.921	12.9899		17.921	12.98		17.921	12.9402		17.921	12.9306		17.921	8.287		17.921	13.0807		17.921	13.0145		17.921	12.6904		17.921	9.2417		17.921	9.0637		17.921	7.2602		17.921	10.4864		17.921	10.6168		17.921	13.047		17.921	12.9991		17.921	12.9893
18.369	13.3298		18.369	13.2801		18.369	13.2696		18.369	13.2287		18.369	13.219		18.369	8.4612		18.369	13.373		18.369	13.305		18.369	12.9725		18.369	9.4373		18.369	9.2644		18.369	7.3931		18.369	10.7075		18.369	10.8427		18.369	13.339		18.369	13.2895		18.369	13.2791
18.817	13.621		18.817	13.5691		18.817	13.5583		18.817	13.5164		18.817	13.5062		18.817	8.635		18.817	13.6643		18.817	13.5944		18.817	13.2536		18.817	9.6333		18.817	9.4665		18.817	7.5246		18.817	10.9266		18.817	11.0681		18.817	13.6301		18.817	13.5788		18.817	13.568
19.265	13.9109		19.265	13.8575		19.265	13.8465		19.265	13.8029		19.265	13.7921		19.265	8.8082		19.265	13.9546		19.265	13.8829		19.265	13.5336		19.265	9.8262		19.265	9.6534		19.265	7.6549		19.265	11.1453		19.265	11.2912		19.265	13.9202		19.265	13.8673		19.265	13.856
19.713	14.1997		19.713	14.1451		19.713	14.1333		19.713	14.0885		19.713	14.0775		19.713	8.9809		19.713	14.2439		19.713	14.1705		19.713	13.8127		19.713	10.015		19.713	9.8402		19.713	7.7843		19.713	11.3622		19.713	11.5137		19.713	14.2094		19.713	14.1548		19.713	14.143
20.161	14.4881		20.161	14.4317		20.161	14.4193		20.161	14.3733		20.161	14.3615		20.161	9.1531		20.161	14.5324		20.161	14.4572		20.161	14.0909		20.161	10.2009		20.161	10.0373		20.161	7.9129		20.161	11.5781		20.161	11.7349		20.161	14.4977		20.161	14.4414		20.161	14.4291
20.609	14.7756		20.609	14.7174		20.609	14.7046		20.609	14.6569		20.609	14.6448		20.609	9.3247		20.609	14.8199		20.609	14.7431		20.609	14.3681		20.609	10.3948		20.609	10.2297		20.609	8.0404		20.609	11.7927		20.609	11.9551		20.609	14.7851		20.609	14.7272		20.609	14.7144
21.057	15.0621		21.057	15.0023		21.057	14.9887		21.057	14.9396		21.057	14.9271		21.057	9.4958		21.057	15.1066		21.057	15.028		21.057	14.6444		21.057	10.5808		21.057	10.4246		21.057	8.1668		21.057	12.0057		21.057	12.1743		21.057	15.0718		21.057	15.0121		21.057	14.9987
21.505	15.3479		21.505	15.2862		21.505	15.2721		21.505	15.2215		21.505	15.2085		21.505	9.6663		21.505	15.3924		21.505	15.312		21.505	14.9198		21.505	10.7755		21.505	10.6185		21.505	8.2924		21.505	12.2183		21.505	12.3928		21.505	15.3576		21.505	15.2961		21.505	15.2822
21.953	15.633		21.953	15.5692		21.953	15.5545		21.953	15.5025		21.953	15.4891		21.953	9.8364		21.953	15.6774		21.953	15.5952		21.953	15.1942		21.953	10.9616		21.953	10.8117		21.953	8.4171		21.953	12.4296		21.953	12.6099		21.953	15.6427		21.953	15.5793		21.953	15.5648
22.401	15.917		22.401	15.8515		22.401	15.8364		22.401	15.7829		22.401	15.7689		22.401	10.006		22.401	15.9615		22.401	15.8776		22.401	15.4678		22.401	11.1434		22.401	11.0012		22.401	8.5411		22.401	12.6399		22.401	12.8254		22.401	15.9269		22.401	15.8617		22.401	15.8466
22.849	16.2004		22.849	16.1329		22.849	16.1171		22.849	16.0622		22.849	16.0478		22.849	10.1752		22.849	16.2449		22.849	16.1592		22.849	15.7407		22.849	11.337		22.849	11.1906		22.849	8.6641		22.849	12.8489		22.849	13.0402		22.849	16.2104		22.849	16.1432		22.849	16.1274
23.297	16.4829		23.297	16.4134		23.297	16.3971		23.297	16.3408		23.297	16.326		23.297	10.3439		23.297	16.5274		23.297	16.4399		23.297	16.0126		23.297	11.5225		23.297	11.3823		23.297	8.786		23.297	13.0565		23.297	13.254		23.297	16.4931		23.297	16.4238		23.297	16.4075
23.745	16.7647		23.745	16.6934		23.745	16.6763		23.745	16.6186		23.745	16.6031		23.745	10.5122		23.745	16.8093		23.745	16.7197		23.745	16.2838		23.745	11.7119		23.745	11.5709		23.745	8.9073		23.745	13.2638		23.745	13.4674		23.745	16.775		23.745	16.7037		23.745	16.6867
24.193	17.0458		24.193	16.9725		24.193	16.9549		24.193	16.8953		24.193	16.8796		24.193	10.6801		24.193	17.0903		24.193	16.9988		24.193	16.5542		24.193	11.8997		24.193	11.7613		24.193	9.027		24.193	13.4698		24.193	13.6794		24.193	17.0561		24.193	16.9828		24.193	16.9652
24.641	17.3261		24.641	17.2509		24.641	17.2326		24.641	17.1716		24.641	17.1553		24.641	10.8476		24.641	17.3705		24.641	17.2771		24.641	16.8239		24.641	12.0823		24.641	11.9376		24.641	9.1466		24.641	13.6745		24.641	13.8908		24.641	17.3365		24.641	17.2612		24.641	17.2429
25.089	17.6058		25.089	17.5284		25.089	17.5093		25.089	17.4471		25.089	17.4305		25.089	11.0147		25.089	17.6499		25.089	17.5546		25.089	17.0927		25.089	12.2732		25.089	12.122		25.089	9.2648		25.089	13.8783		25.089	14.1009		25.089	17.6161		25.089	17.5388		25.089	17.52
25.537	17.8847		25.537	17.805		25.537	17.7857		25.537	17.7222		25.537	17.705		25.537	11.1813		25.537	17.9286		25.537	17.8314		25.537	17.3608		25.537	12.4574		25.537	12.3109		25.537	9.3827		25.537	14.0815		25.537	14.3099		25.537	17.895		25.537	17.8157		25.537	17.7963
25.985	18.1631		25.985	18.0814		25.985	18.0612		25.985	17.9963		25.985	17.9786		25.985	11.3476		25.985	18.2066		25.985	18.1076		25.985	17.6281		25.985	12.6347		25.985	12.4993		25.985	9.4998		25.985	14.2834		25.985	14.5176		25.985	18.1732		25.985	18.0919		25.985	18.0718
26.433	18.4404		26.433	18.3568		26.433	18.3363		26.433	18.2698		26.433	18.2517		26.433	11.5135		26.433	18.4839		26.433	18.3831		26.433	17.8947		26.433	12.8249		26.433	12.6903		26.433	9.6164		26.433	14.4845		26.433	14.7247		26.433	18.4508		26.433	18.3674		26.433	18.3467
26.881	18.717		26.881	18.6319		26.881	18.6105		26.881	18.5425		26.881	18.5236		26.881	11.679		26.881	18.7605		26.881	18.6578		26.881	18.1606		26.881	13.0068		26.881	12.877		26.881	9.7318		26.881	14.6843		26.881	14.9313		26.881	18.7276		26.881	18.6423		26.881	18.6208
27.329	18.9934		27.329	18.9061		27.329	18.8841		27.329	18.8144		27.329	18.7949		27.329	11.8441		27.329	19.0366		27.329	18.9319		27.329	18.4257		27.329	13.1926		27.329	13.0654		27.329	9.8463		27.329	14.8833		27.329	15.137		27.329	19.0039		27.329	18.9164		27.329	18.8943
27.777	19.269		27.777	19.1797		27.777	19.1572		27.777	19.0855		27.777	19.0657		27.777	12.0089		27.777	19.3119		27.777	19.2053		27.777	18.6902		27.777	13.3677		27.777	13.2595		27.777	9.9597		27.777	15.0815		27.777	15.3416		27.777	19.2795		27.777	19.1899		27.777	19.1672
28.225	19.544		28.225	19.4528		28.225	19.4293		28.225	19.356		28.225	19.3358		28.225	12.1734		28.225	19.5866		28.225	19.478		28.225	18.9539		28.225	13.5554		28.225	13.4475		28.225	10.0729		28.225	15.279		28.225	15.5454		28.225	19.5545		28.225	19.4628		28.225	19.4394
28.673	19.8184		28.673	19.7249		28.673	19.7007		28.673	19.626		28.673	19.6052		28.673	12.3374		28.673	19.8606		28.673	19.7501		28.673	19.2169		28.673	13.7331		28.673	13.6331		28.673	10.1857		28.673	15.4755		28.673	15.7482		28.673	19.8288		28.673	19.735		28.673	19.7109
29.121	20.0922		29.121	19.9964		29.121	19.9716		29.121	19.8953		29.121	19.874		29.121	12.5012		29.121	20.134		29.121	20.0215		29.121	19.4793		29.121	13.9088		29.121	13.8184		29.121	10.2979		29.121	15.6716		29.121	15.9507		29.121	20.1026		29.121	20.0066		29.121	19.9819
29.569	20.3656		29.569	20.2672		29.569	20.242		29.569	20.164		29.569	20.1419		29.569	12.6647		29.569	20.4069		29.569	20.2923		29.569	19.7412		29.569	14.0972		29.569	14.0009		29.569	10.4091		29.569	15.8668		29.569	16.1521		29.569	20.3758		29.569	20.2776		29.569	20.2523
30.017	20.6383		30.017	20.5378		30.017	20.5116		30.017	20.4318		30.017	20.4091		30.017	12.8278		30.017	20.6791		30.017	20.5625		30.017	20.0023		30.017	14.2804		30.017	14.1855		30.017	10.5199		30.017	16.061		30.017	16.3523		30.017	20.6484		30.017	20.5481		30.017	20.522
30.465	20.9102		30.465	20.8075		30.465	20.7807		30.465	20.699		30.465	20.6762		30.465	12.9906		30.465	20.9507		30.465	20.8322		30.465	20.2628		30.465	14.4614		30.465	14.3608		30.465	10.6304		30.465	16.2547		30.465	16.5521		30.465	20.9204		30.465	20.8179		30.465	20.7912
30.913	21.1815		30.913	21.0768		30.913	21.0491		30.913	20.9659		30.913	20.9428		30.913	13.153		30.913	21.2217		30.913	21.1012		30.913	20.5228		30.913	14.6331		30.913	14.5342		30.913	10.7397		30.913	16.4474		30.913	16.7516		30.913	21.1918		30.913	21.0872		30.913	21.0597
31.361	21.4524		31.361	21.3454		31.361	21.3168		31.361	21.2325		31.361	21.2087		31.361	13.3152		31.361	21.4922		31.361	21.3697		31.361	20.7821		31.361	14.8168		31.361	14.7206		31.361	10.8488		31.361	16.6393		31.361	16.9499		31.361	21.4627		31.361	21.3559		31.361	21.3276
31.809	21.7227		31.809	21.6132		31.809	21.5839		31.809	21.4984		31.809	21.4739		31.809	13.477		31.809	21.762		31.809	21.6376		31.809	21.0409		31.809	14.9975		31.809	14.9046		31.809	10.9573		31.809	16.8298		31.809	17.1475		31.809	21.7331		31.809	21.624		31.809	21.595
32.257	21.9924		32.257	21.8805		32.257	21.8507		32.257	21.7635		32.257	21.7382		32.257	13.6385		32.257	22.0313		32.257	21.9049		32.257	21.2991		32.257	15.1771		32.257	15.0898		32.257	11.0651		32.257	17.0205		32.257	17.3449		32.257	22.0029		32.257	21.8915		32.257	21.8618
32.705	22.2616		32.705	22.1475		32.705	22.1173		32.705	22.0278		32.705	22.0022		32.705	13.7997		32.705	22.3001		32.705	22.1717		32.705	21.5566		32.705	15.352		32.705	15.2689		32.705	11.1723		32.705	17.2099		32.705	17.5413		32.705	22.2722		32.705	22.1585		32.705	22.1281
33.153	22.5302		33.153	22.4141		33.153	22.3832		33.153	22.2918		33.153	22.2657		33.153	13.9607		33.153	22.5683		33.153	22.438		33.153	21.8137		33.153	15.5358		33.153	15.4418		33.153	11.2794		33.153	17.3985		33.153	17.7369		33.153	22.5409		33.153	22.425		33.153	22.3939
33.601	22.7982		33.601	22.6801		33.601	22.6486		33.601	22.5553		33.601	22.5285		33.601	14.1213		33.601	22.8359		33.601	22.7037		33.601	22.0702		33.601	15.7093		33.601	15.6243		33.601	11.3858		33.601	17.5862		33.601	17.9322		33.601	22.8091		33.601	22.6909		33.601	22.6591
34.049	23.0656		34.049	22.9458		34.049	22.9131		34.049	22.8181		34.049	22.7907		34.049	14.2817		34.049	23.1031		34.049	22.9688		34.049	22.3262		34.049	15.8856		34.049	15.7975		34.049	11.491		34.049	17.7733		34.049	18.1266		34.049	23.0767		34.049	22.9564		34.049	22.9237
34.497	23.3326		34.497	23.2108		34.497	23.1771		34.497	23.0803		34.497	23.0525		34.497	14.4418		34.497	23.3697		34.497	23.2333		34.497	22.5817		34.497	16.055		34.497	15.9774		34.497	11.5957		34.497	17.9601		34.497	18.3206		34.497	23.3439		34.497	23.2213		34.497	23.1878
34.945	23.5993		34.945	23.475		34.945	23.4407		34.945	23.3422		34.945	23.3139		34.945	14.6016		34.945	23.6358		34.945	23.4974		34.945	22.8367		34.945	16.2359		34.945	16.1569		34.945	11.6999		34.945	18.1457		34.945	18.5133		34.945	23.6106		34.945	23.4856		34.945	23.4514
35.393	23.8657		35.393	23.7389		35.393	23.7038		35.393	23.6037		35.393	23.5747		35.393	14.7611		35.393	23.9015		35.393	23.761		35.393	23.0912		35.393	16.4228		35.393	16.3365		35.393	11.8031		35.393	18.3313		35.393	18.7058		35.393	23.8768		35.393	23.7495		35.393	23.7145
35.841	24.1318		35.841	24.0023		35.841	23.9663		35.841	23.8645		35.841	23.835		35.841	14.9203		35.841	24.1666		35.841	24.0241		35.841	23.3452		35.841	16.5967		35.841	16.5144		35.841	11.9063		35.841	18.516		35.841	18.8975		35.841	24.1425		35.841	24.0128		35.841	23.977
36.289	24.397		36.289	24.265		36.289	24.2285		36.289	24.1248		36.289	24.0949		36.289	15.0793		36.289	24.4312		36.289	24.2868		36.289	23.5987		36.289	16.7689		36.289	16.6885		36.289	12.0091		36.289	18.7002		36.289	19.0882		36.289	24.4078		36.289	24.2757		36.289	24.2392
36.737	24.6619		36.737	24.5274		36.737	24.4901		36.737	24.3848		36.737	24.3541		36.737	15.238		36.737	24.6954		36.737	24.549		36.737	23.8516		36.737	16.9557		36.737	16.8646		36.737	12.1112		36.737	18.8838		36.737	19.2783		36.737	24.6725		36.737	24.5381		36.737	24.5008
37.185	24.9261		37.185	24.7893		37.185	24.7512		37.185	24.6442		37.185	24.6129		37.185	15.3964		37.185	24.959		37.185	24.8106		37.185	24.1041		37.185	17.129		37.185	17.0264		37.185	12.213		37.185	19.0667		37.185	19.4676		37.185	24.9368		37.185	24.8001		37.185	24.762
37.633	25.19		37.633	25.0508		37.633	25.0118		37.633	24.903		37.633	24.8711		37.633	15.5546		37.633	25.2223		37.633	25.0718		37.633	24.3562		37.633	17.3078		37.633	17.1913		37.633	12.3141		37.633	19.2492		37.633	19.6565		37.633	25.2006		37.633	25.0616		37.633	25.0227
38.081	25.4534		38.081	25.3119		38.081	25.272		38.081	25.1614		38.081	25.1289		38.081	15.7124		38.081	25.4851		38.081	25.3326		38.081	24.6077		38.081	17.4767		38.081	17.362		38.081	12.4145		38.081	19.4307		38.081	19.8452		38.081	25.4639		38.081	25.3226		38.081	25.283
38.529	25.7162		38.529	25.5723		38.529	25.5319		38.529	25.4192		38.529	25.3864		38.529	15.8701		38.529	25.7474		38.529	25.5928		38.529	24.8587		38.529	17.6428		38.529	17.5394		38.529	12.5145		38.529	19.6116		38.529	20.0332		38.529	25.7268		38.529	25.5832		38.529	25.5428
38.977	25.9787		38.977	25.8324		38.977	25.7912		38.977	25.6769		38.977	25.6431		38.977	16.0275		38.977	26.0094		38.977	25.8527		38.977	25.1093		38.977	17.8217		38.977	17.7136		38.977	12.6138		38.977	19.7918		38.977	20.2208		38.977	25.9893		38.977	25.8434		38.977	25.8021
39.425	26.2407		39.425	26.0922		39.425	26.05		39.425	25.9338		39.425	25.8995		39.425	16.1847		39.425	26.2708		39.425	26.1121		39.425	25.3594		39.425	18.0007		39.425	17.8887		39.425	12.713		39.425	19.9716		39.425	20.4075		39.425	26.2514		39.425	26.1031		39.425	26.061
39.873	26.5023		39.873	26.3515		39.873	26.3084		39.873	26.1903		39.873	26.1556		39.873	16.3417		39.873	26.5319		39.873	26.371		39.873	25.6092		39.873	18.1697		39.873	18.0625		39.873	12.8117		39.873	20.1507		39.873	20.5936		39.873	26.5131		39.873	26.3624		39.873	26.3195
40.321	26.7635		40.321	26.6102		40.321	26.5662		40.321	26.4465		40.321	26.411		40.321	16.4984		40.321	26.7925		40.321	26.6295		40.321	25.8584		40.321	18.3368		40.321	18.2343		40.321	12.9096		40.321	20.3291		40.321	20.779		40.321	26.7743		40.321	26.6212		40.321	26.5775
40.769	27.0243		40.769	26.8685		40.769	26.8238		40.769	26.7022		40.769	26.6663		40.769	16.6548		40.769	27.0527		40.769	26.8876		40.769	26.1072		40.769	18.5023		40.769	18.4087		40.769	13.0071		40.769	20.5069		40.769	20.9639		40.769	27.0351		40.769	26.8797		40.769	26.8351
41.217	27.2845		41.217	27.1264		41.217	27.081		41.217	26.9574		41.217	26.921		41.217	16.8111		41.217	27.3125		41.217	27.1452		41.217	26.3556		41.217	18.6849		41.217	18.5841		41.217	13.1041		41.217	20.6837		41.217	21.1483		41.217	27.2955		41.217	27.1377		41.217	27.0922
41.665	27.5445		41.665	27.384		41.665	27.3376		41.665	27.2124		41.665	27.1753		41.665	16.9671		41.665	27.5719		41.665	27.4024		41.665	26.6036		41.665	18.8513		41.665	18.7555		41.665	13.2008		41.665	20.8601		41.665	21.3321		41.665	27.5555		41.665	27.3953		41.665	27.3489
42.113	27.8042		42.113	27.6412		42.113	27.5938		42.113	27.467		42.113	27.429		42.113	17.1228		42.113	27.8309		42.113	27.6592		42.113	26.8511		42.113	19.0235		42.113	18.9247		42.113	13.2973		42.113	21.0355		42.113	21.5156		42.113	27.8151		42.113	27.6524		42.113	27.6052
42.561	28.0633		42.561	27.8978		42.561	27.8497		42.561	27.721		42.561	27.6825		42.561	17.2784		42.561	28.0895		42.561	27.9156		42.561	27.0983		42.561	19.1885		42.561	19.0981		42.561	13.3931		42.561	21.2108		42.561	21.6985		42.561	28.0743		42.561	27.9092		42.561	27.8611
43.009	28.3219		43.009	28.1541		43.009	28.1051		43.009	27.9747		43.009	27.9356		43.009	17.4337		43.009	28.3477		43.009	28.1715		43.009	27.3449		43.009	19.3528		43.009	19.2688		43.009	13.4885		43.009	21.3854		43.009	21.881		43.009	28.3331		43.009	28.1655		43.009	28.1165
43.457	28.5803		43.457	28.4101		43.457	28.3602		43.457	28.2279		43.457	28.1882		43.457	17.5888		43.457	28.6054		43.457	28.427		43.457	27.5912		43.457	19.5339		43.457	19.4347		43.457	13.5835		43.457	21.5594		43.457	22.063		43.457	28.5915		43.457	28.4215		43.457	28.3717
43.905	28.8382		43.905	28.6656		43.905	28.6149		43.905	28.4808		43.905	28.4402		43.905	17.7437		43.905	28.8628		43.905	28.6821		43.905	27.8369		43.905	19.6989		43.905	19.6043		43.905	13.6778		43.905	21.7332		43.905	22.2439		43.905	28.8495		43.905	28.6771		43.905	28.6263
44.353	29.0958		44.353	28.9209		44.353	28.8693		44.353	28.7331		44.353	28.692		44.353	17.8984		44.353	29.1198		44.353	28.9369		44.353	28.0823		44.353	19.8807		44.353	19.7788		44.353	13.7721		44.353	21.9058		44.353	22.4245		44.353	29.1072		44.353	28.9323		44.353	28.8806
44.801	29.3532		44.801	29.1756		44.801	29.123		44.801	28.985		44.801	28.9433		44.801	18.0528		44.801	29.3763		44.801	29.1912		44.801	28.3273		44.801	20.0389		44.801	19.9491		44.801	13.8657		44.801	22.0784		44.801	22.6046		44.801	29.3644		44.801	29.1871		44.801	29.1345
45.249	29.6099		45.249	29.4302		45.249	29.3767		45.249	29.2367		45.249	29.1943		45.249	18.207		45.249	29.6325		45.249	29.4452		45.249	28.5718		45.249	20.2026		45.249	20.11		45.249	13.9591		45.249	22.2505		45.249	22.7839		45.249	29.6213		45.249	29.4415		45.249	29.388
45.697	29.8664		45.697	29.6841		45.697	29.63		45.697	29.4879		45.697	29.4447		45.697	18.361		45.697	29.8884		45.697	29.6988		45.697	28.816		45.697	20.376		45.697	20.2658		45.697	14.0521		45.697	22.422		45.697	22.9632		45.697	29.8779		45.697	29.6956		45.697	29.6411
46.145	30.1227		46.145	29.9378		46.145	29.8827		46.145	29.7387		46.145	29.6948		46.145	18.5148		46.145	30.1438		46.145	29.952		46.145	29.0597		46.145	20.5409		46.145	20.4297		46.145	14.1448		46.145	22.5933		46.145	23.1419		46.145	30.1341		46.145	29.9492		46.145	29.8939
46.593	30.3785		46.593	30.1911		46.593	30.135		46.593	29.989		46.593	29.9446		46.593	18.6684		46.593	30.3989		46.593	30.2048		46.593	29.303		46.593	20.7151		46.593	20.5954		46.593	14.237		46.593	22.7642		46.593	23.3203		46.593	30.3899		46.593	30.2025		46.593	30.1462
47.041	30.6338		47.041	30.4443		47.041	30.3869		47.041	30.239		47.041	30.1946		47.041	18.8218		47.041	30.6535		47.041	30.4573		47.041	29.546		47.041	20.8899		47.041	20.7599		47.041	14.3286		47.041	22.934		47.041	23.4974		47.041	30.6453		47.041	30.4555		47.041	30.3982
47.489	30.8891		47.489	30.6968		47.489	30.6386		47.489	30.4887		47.489	30.4437		47.489	18.975		47.489	30.9078		47.489	30.7094		47.489	29.7885		47.489	21.0445		47.489	20.9282		47.489	14.42		47.489	23.1035		47.489	23.6745		47.489	30.9004		47.489	30.7081		47.489	30.6499
47.937	31.1437		47.937	30.949		47.937	30.8898		47.937	30.7387		47.937	30.6925		47.937	19.128		47.937	31.1618		47.937	30.9611		47.937	30.0307		47.937	21.208		47.937	21.0923		47.937	14.5105		47.937	23.2727		47.937	23.8509		47.937	31.1552		47.937	30.9603		47.937	30.9012
48.385	31.3983		48.385	31.2008		48.385	31.1407		48.385	30.9877		48.385	30.941		48.385	19.2807		48.385	31.4154		48.385	31.2125		48.385	30.2725		48.385	21.3906		48.385	21.2609		48.385	14.6014		48.385	23.4412		48.385	24.0267		48.385	31.4096		48.385	31.2122		48.385	31.1521
48.833	31.6523		48.833	31.4524		48.833	31.3911		48.833	31.2366		48.833	31.189		48.833	19.4333		48.833	31.6687		48.833	31.4636		48.833	30.514		48.833	21.5505		48.833	21.4306		48.833	14.6917		48.833	23.6092		48.833	24.2024		48.833	31.6637		48.833	31.4637		48.833	31.4027
49.281	31.906		49.281	31.7034		49.281	31.6413		49.281	31.4849		49.281	31.4366		49.281	19.5857		49.281	31.9216		49.281	31.7142		49.281	30.7551		49.281	21.7219		49.281	21.5994		49.281	14.7814		49.281	23.7769		49.281	24.3774		49.281	31.9174		49.281	31.7149		49.281	31.6529
49.729	32.1595		49.729	31.9542		49.729	31.8911		49.729	31.7329		49.729	31.6838		49.729	19.7379		49.729	32.1742		49.729	31.9645		49.729	30.9957		49.729	21.8961		49.729	21.7639		49.729	14.871		49.729	23.9442		49.729	24.5519		49.729	32.1708		49.729	31.9657		49.729	31.9028
50.177	32.4129		50.177	32.2046		50.177	32.1408		50.177	31.9805		50.177	31.9305		50.177	19.8898		50.177	32.4264		50.177	32.2145		50.177	31.236		50.177	22.0481		50.177	21.9268		50.177	14.9602		50.177	24.111		50.177	24.7263		50.177	32.4239		50.177	32.2162		50.177	32.1524
50.625	32.6656		50.625	32.4547		50.625	32.3904		50.625	32.2276		50.625	32.1772		50.625	20.0416		50.625	32.6783		50.625	32.4641		50.625	31.476		50.625	22.2141		50.625	22.0944		50.625	15.0492		50.625	24.2771		50.625	24.9		50.625	32.6767		50.625	32.4664		50.625	32.4016
51.073	32.918		51.073	32.7045		51.073	32.6393		51.073	32.4743		51.073	32.4232		51.073	20.1932		51.073	32.9299		51.073	32.7134		51.073	31.7156		51.073	22.3924		51.073	22.2602		51.073	15.1378		51.073	24.4429		51.073	25.073		51.073	32.9291		51.073	32.7162		51.073	32.6505
51.521	33.17		51.521	32.9542		51.521	32.8882		51.521	32.721		51.521	32.669		51.521	20.3446		51.521	33.1812		51.521	32.9623		51.521	31.9549		51.521	22.55		51.521	22.4292		51.521	15.2258		51.521	24.6082		51.521	25.2458		51.521	33.1812		51.521	32.9658		51.521	32.8991
51.969	33.4217		51.969	33.2038		51.969	33.1364		51.969	32.967		51.969	32.9144		51.969	20.4959		51.969	33.4321		51.969	33.2108		51.969	32.1937		51.969	22.7221		51.969	22.5993		51.969	15.3132		51.969	24.7724		51.969	25.4183		51.969	33.433		51.969	33.215		51.969	33.1473
52.417	33.6733		52.417	33.4526		52.417	33.3843		52.417	33.2128		52.417	33.1595		52.417	20.6469		52.417	33.6827		52.417	33.459		52.417	32.4322		52.417	22.8931		52.417	22.7622		52.417	15.4003		52.417	24.9365		52.417	25.59		52.417	33.6845		52.417	33.4639		52.417	33.3952
52.865	33.9245		52.865	33.7015		52.865	33.6318		52.865	33.4582		52.865	33.4045		52.865	20.7978		52.865	33.933		52.865	33.7069		52.865	32.6704		52.865	23.0554		52.865	22.9303		52.865	15.4873		52.865	25.1002		52.865	25.7614		52.865	33.9356		52.865	33.7124		52.865	33.6427
53.313	34.1752		53.313	33.9498		53.313	33.8789		53.313	33.7033		53.313	33.6489		53.313	20.9485		53.313	34.1829		53.313	33.9545		53.313	32.9082		53.313	23.2049		53.313	23.0938		53.313	15.574		53.313	25.2633		53.313	25.9322		53.313	34.1864		53.313	33.9607		53.313	33.89
53.761	34.4257		53.761	34.1977		53.761	34.1257		53.761	33.9484		53.761	33.893		53.761	21.0991		53.761	34.4326		53.761	34.2017		53.761	33.1457		53.761	23.3674		53.761	23.2614		53.761	15.6603		53.761	25.4261		53.761	26.1026		53.761	34.437		53.761	34.2086		53.761	34.1368
54.209	34.6758		54.209	34.4453		54.209	34.3722		54.209	34.1929		54.209	34.1367		54.209	21.2494		54.209	34.6819		54.209	34.4486		54.209	33.3827		54.209	23.5526		54.209	23.4305		54.209	15.7461		54.209	25.5881		54.209	26.2728		54.209	34.6872		54.209	34.4562		54.209	34.3834
54.657	34.9256		54.657	34.6924		54.657	34.6185		54.657	34.437		54.657	34.3801		54.657	21.3995		54.657	34.931		54.657	34.6953		54.657	33.6195		54.657	23.7089		54.657	23.5847		54.657	15.8313		54.657	25.7501		54.657	26.4427		54.657	34.9371		54.657	34.7035		54.657	34.6297
55.105	35.1752		55.105	34.9393		55.105	34.8644		55.105	34.6807		55.105	34.6234		55.105	21.5495		55.105	35.1797		55.105	34.9416		55.105	33.8559		55.105	23.8787		55.105	23.7375		55.105	15.9163		55.105	25.9115		55.105	26.6119		55.105	35.1868		55.105	34.9504		55.105	34.8756
55.553	35.4252		55.553	35.1858		55.553	35.11		55.553	34.9242		55.553	34.866		55.553	21.6993		55.553	35.4281		55.553	35.1875		55.553	34.092		55.553	24.0539		55.553	23.9008		55.553	16.0014		55.553	26.0726		55.553	26.7812		55.553	35.4361		55.553	35.1971		55.553	35.1213
56.001	35.6742		56.001	35.4322		56.001	35.3553		56.001	35.1677		56.001	35.1084		56.001	21.8489		56.001	35.6763		56.001	35.4332		56.001	34.3278		56.001	24.2025		56.001	24.0603		56.001	16.0858		56.001	26.2331		56.001	26.9498		56.001	35.6852		56.001	35.4434		56.001	35.3666
56.449	35.923		56.449	35.6782		56.449	35.6002		56.449	35.4104		56.449	35.3503		56.449	21.9984		56.449	35.9241		56.449	35.6786		56.449	34.5633		56.449	24.3519		56.449	24.2264		56.449	16.17		56.449	26.3934		56.449	27.1177		56.449	35.9339		56.449	35.6895		56.449	35.6116
56.897	36.1716		56.897	35.924		56.897	35.8451		56.897	35.6528		56.897	35.5921		56.897	22.1476		56.897	36.1716		56.897	35.9236		56.897	34.7985		56.897	24.511		56.897	24.3955		56.897	16.2541		56.897	26.5533		56.897	27.2856		56.897	36.1824		56.897	35.9353		56.897	35.8564
57.345	36.4198		57.345	36.1694		57.345	36.0895		57.345	35.8949		57.345	35.8336		57.345	22.2967		57.345	36.4189		57.345	36.1684		57.345	35.0333		57.345	24.6893		57.345	24.5602		57.345	16.3377		57.345	26.7125		57.345	27.453		57.345	36.4305		57.345	36.1807		57.345	36.1008
57.793	36.6677		57.793	36.4146		57.793	36.3335		57.793	36.1368		57.793	36.0747		57.793	22.4456		57.793	36.6658		57.793	36.4127		57.793	35.2678		57.793	24.8466		57.793	24.7243		57.793	16.4207		57.793	26.8717		57.793	27.6203		57.793	36.6784		57.793	36.4259		57.793	36.3449
58.241	36.9153		58.241	36.6594		58.241	36.5773		58.241	36.3784		58.241	36.3157		58.241	22.5944		58.241	36.9124		58.241	36.6568		58.241	35.502		58.241	25.0096		58.241	24.8875		58.241	16.5034		58.241	27.0304		58.241	27.7869		58.241	36.9259		58.241	36.6708		58.241	36.5886
58.689	37.1624		58.689	36.9041		58.689	36.8208		58.689	36.6197		58.689	36.5563		58.689	22.743		58.689	37.1588		58.689	36.9006		58.689	35.7359		58.689	25.1857		58.689	25.0514		58.689	16.5862		58.689	27.1886		58.689	27.9533		58.689	37.1732		58.689	36.9154		58.689	36.8321
59.137	37.4093		59.137	37.1484		59.137	37.0643		59.137	36.8608		59.137	36.7966		59.137	22.8914		59.137	37.4048		59.137	37.1441		59.137	35.9693		59.137	25.3317		59.137	25.2125		59.137	16.6687		59.137	27.3464		59.137	28.1189		59.137	37.4202		59.137	37.1597		59.137	37.0753
59.585	37.656		59.585	37.3924		59.585	37.3071		59.585	37.1015		59.585	37.0368		59.585	23.0396		59.585	37.6506		59.585	37.3873		59.585	36.2026		59.585	25.4837		59.585	25.3742		59.585	16.7507		59.585	27.5039		59.585	28.284		59.585	37.6669		59.585	37.4037		59.585	37.3182
60.033	37.9025		60.033	37.6361		60.033	37.5496		60.033	37.3422		60.033	37.2764		60.033	23.1877		60.033	37.8961		60.033	37.6301		60.033	36.4356		60.033	25.6418		60.033	25.5387		60.033	16.8325		60.033	27.6609		60.033	28.4493		60.033	37.9134		60.033	37.6475		60.033	37.5607
60.481	38.1486		60.481	37.8795		60.481	37.7919		60.481	37.5822		60.481	37.5157		60.481	23.3356		60.481	38.1414		60.481	37.8727		60.481	36.6682		60.481	25.8193		60.481	25.6942		60.481	16.914		60.481	27.8177		60.481	28.6141		60.481	38.1596		60.481	37.8909		60.481	37.803
60.929	38.3945		60.929	38.123		60.929	38.0338		60.929	37.8223		60.929	37.7546		60.929	23.4834		60.929	38.3864		60.929	38.115		60.929	36.9004		60.929	25.9708		60.929	25.8528		60.929	16.9951		60.929	27.974		60.929	28.7781		60.929	38.4055		60.929	38.134		60.929	38.045
61.377	38.6401		61.377	38.3658		61.377	38.2756		61.377	38.0618		61.377	37.9933		61.377	23.631		61.377	38.6311		61.377	38.357		61.377	37.1325		61.377	26.1352		61.377	26.0186		61.377	17.076		61.377	28.1303		61.377	28.9419		61.377	38.6512		61.377	38.3769		61.377	38.2868
61.825	38.8854		61.825	38.6083		61.825	38.5172		61.825	38.301		61.825	38.2317		61.825	23.7784		61.825	38.8755		61.825	38.5988		61.825	37.3641		61.825	26.3025		61.825	26.181		61.825	17.1568		61.825	28.286		61.825	29.1051		61.825	38.8966		61.825	38.6194		61.825	38.5282
62.273	39.1304		62.273	38.8506		62.273	38.7583		62.273	38.5398		62.273	38.4699		62.273	23.9256		62.273	39.1196		62.273	38.8402		62.273	37.5955		62.273	26.459		62.273	26.3416		62.273	17.2371		62.273	28.4415		62.273	29.2682		62.273	39.1417		62.273	38.8617		62.273	38.7694
62.721	39.3753		62.721	39.0925		62.721	38.9993		62.721	38.7784		62.721	38.7078		62.721	24.0727		62.721	39.3634		62.721	39.0814		62.721	37.8267		62.721	26.5979		62.721	26.4997		62.721	17.317		62.721	28.5961		62.721	29.4309		62.721	39.3865		62.721	39.1038		62.721	39.0103
63.169	39.6199		63.169	39.3344		63.169	39.2399		63.169	39.0167		63.169	38.9453		63.169	24.2197		63.169	39.607		63.169	39.3223		63.169	38.0574		63.169	26.7644		63.169	26.66		63.169	17.3964		63.169	28.7502		63.169	29.5931		63.169	39.6311		63.169	39.3455		63.169	39.251
63.617	39.8642		63.617	39.5759		63.617	39.4806		63.617	39.2549		63.617	39.1825		63.617	24.3665		63.617	39.8503		63.617	39.5629		63.617	38.2879		63.617	26.9265		63.617	26.8258		63.617	17.4758		63.617	28.9044		63.617	29.7551		63.617	39.8754		63.617	39.5871		63.617	39.4913
64.065	40.1082		64.065	39.8172		64.065	39.7206		64.065	39.4927		64.065	39.4195		64.065	24.5131		64.065	40.0934		64.065	39.8033		64.065	38.5182		64.065	27.0811		64.065	26.985		64.065	17.5548		64.065	29.0583		64.065	29.9166		64.065	40.1194		64.065	39.8283		64.065	39.7314
64.513	40.3519		64.513	40.0583		64.513	39.9607		64.513	39.7302		64.513	39.6563		64.513	24.6596		64.513	40.3361		64.513	40.0434		64.513	38.7481		64.513	27.244		64.513	27.1436		64.513	17.6339		64.513	29.2111		64.513	30.0775		64.513	40.3632		64.513	40.0693		64.513	39.9712
64.961	40.5954		64.961	40.299		64.961	40.2003		64.961	39.9674		64.961	39.8932		64.961	24.806		64.961	40.5787		64.961	40.2832		64.961	38.9777		64.961	27.406		64.961	27.2999		64.961	17.7121		64.961	29.3643		64.961	30.2386		64.961	40.6067		64.961	40.3101		64.961	40.2108
65.409	40.8388		65.409	40.5396		65.409	40.4395		65.409	40.2043		65.409	40.1294		65.409	24.9521		65.409	40.8209		65.409	40.5227		65.409	39.2071		65.409	27.5806		65.409	27.4483		65.409	17.7901		65.409	29.5169		65.409	30.3989		65.409	40.85		65.409	40.5505		65.409	40.4501
65.857	41.0821		65.857	40.78		65.857	40.6785		65.857	40.4412		65.857	40.3653		65.857	25.0982		65.857	41.0629		65.857	40.762		65.857	39.4361		65.857	27.7316		65.857	27.6081		65.857	17.868		65.857	29.6691		65.857	30.559		65.857	41.093		65.857	40.7908		65.857	40.6892
66.305	41.3248		66.305	41.02		66.305	40.9172		66.305	40.678		66.305	40.6009		66.305	25.244		66.305	41.3046		66.305	41.0011		66.305	39.6649		66.305	27.8667		66.305	27.7707		66.305	17.9452		66.305	29.8213		66.305	30.7188		66.305	41.3358		66.305	41.0307		66.305	40.928
66.753	41.5674		66.753	41.2599		66.753	41.1557		66.753	40.9142		66.753	40.8363		66.753	25.3897		66.753	41.5462		66.753	41.2398		66.753	39.8933		66.753	28.03		66.753	27.9291		66.753	18.0226		66.753	29.9732		66.753	30.8781		66.753	41.5784		66.753	41.2704		66.753	41.1665
67.201	41.8097		67.201	41.4994		67.201	41.394		67.201	41.1501		67.201	41.0718		67.201	25.5353		67.201	41.7874		67.201	41.4783		67.201	40.1215		67.201	28.1874		67.201	28.0862		67.201	18.0997		67.201	30.1244		67.201	31.0371		67.201	41.8206		67.201	41.5099		67.201	41.4048
67.649	42.0516		67.649	41.7385		67.649	41.632		67.649	41.3857		67.649	41.3068		67.649	25.6806		67.649	42.0285		67.649	41.7165		67.649	40.3495		67.649	28.3575		67.649	28.2471		67.649	18.1768		67.649	30.2756		67.649	31.1961		67.649	42.0627		67.649	41.7491		67.649	41.6428
68.097	42.2935		68.097	41.9775		68.097	41.8697		68.097	41.6212		68.097	41.5413		68.097	25.8259		68.097	42.2693		68.097	41.9545		68.097	40.5771		68.097	28.5106		68.097	28.4093		68.097	18.2535		68.097	30.4264		68.097	31.3545		68.097	42.3045		68.097	41.9881		68.097	41.8806
68.545	42.5353		68.545	42.2162		68.545	42.1071		68.545	41.8567		68.545	41.7759		68.545	25.9709		68.545	42.5098		68.545	42.1922		68.545	40.8045		68.545	28.6696		68.545	28.5692		68.545	18.3298		68.545	30.5769		68.545	31.5124		68.545	42.5461		68.545	42.2269		68.545	42.1181
68.993	42.7767		68.993	42.4546		68.993	42.3443		68.993	42.0917		68.993	42.0101		68.993	26.1159		68.993	42.7501		68.993	42.4297		68.993	41.0317		68.993	28.8251		68.993	28.7307		68.993	18.4062		68.993	30.727		68.993	31.6701		68.993	42.7875		68.993	42.4654		68.993	42.3553
69.441	43.0177		69.441	42.6929		69.441	42.5811		69.441	42.3264		69.441	42.244		69.441	26.2606		69.441	42.9901		69.441	42.6669		69.441	41.2585		69.441	28.9824		69.441	28.8889		69.441	18.4817		69.441	30.8767		69.441	31.8276		69.441	43.0286		69.441	42.7037		69.441	42.5924
69.889	43.2587		69.889	42.9309		69.889	42.818		69.889	42.5609		69.889	42.4778		69.889	26.4053		69.889	43.2299		69.889	42.9039		69.889	41.4851		69.889	29.1158		69.889	29.043		69.889	18.5572		69.889	31.0261		69.889	31.9844		69.889	43.2695		69.889	42.9417		69.889	42.8291
70.337	43.4994		70.337	43.1686		70.337	43.0548		70.337	42.7952		70.337	42.7113		70.337	26.5498		70.337	43.4694		70.337	43.1406		70.337	41.7114		70.337	29.266		70.337	29.2061		70.337	18.6321		70.337	31.175		70.337	32.1413		70.337	43.5102		70.337	43.1795		70.337	43.0657
70.785	43.7402		70.785	43.406		70.785	43.291		70.785	43.0291		70.785	42.9443		70.785	26.6941		70.785	43.7087		70.785	43.3771		70.785	41.9374		70.785	29.4293		70.785	29.3654		70.785	18.707		70.785	31.3233		70.785	32.2977		70.785	43.7506		70.785	43.417		70.785	43.3019
71.233	43.9802		71.233	43.6432		71.233	43.527		71.233	43.263		71.233	43.1771		71.233	26.8383		71.233	43.9478		71.233	43.6133		71.233	42.1632		71.233	29.5936		71.233	29.5254		71.233	18.7815		71.233	31.472		71.233	32.4536		71.233	43.9908		71.233	43.6543		71.233	43.538
71.681	44.2202		71.681	43.8802		71.681	43.7627		71.681	43.4967		71.681	43.41		71.681	26.9824		71.681	44.1866		71.681	43.8493		71.681	42.3887		71.681	29.7353		71.681	29.686		71.681	18.8559		71.681	31.6199		71.681	32.6094		71.681	44.2307		71.681	43.8914		71.681	43.7738
72.129	44.4601		72.129	44.1171		72.129	43.9982		72.129	43.7298		72.129	43.6424		72.129	27.1263		72.129	44.4252		72.129	44.085		72.129	42.6141		72.129	29.9009		72.129	29.8424		72.129	18.93		72.129	31.7675		72.129	32.7645		72.129	44.4704		72.129	44.1282		72.129	44.0093
72.577	44.6996		72.577	44.3536		72.577	44.2335		72.577	43.9628		72.577	43.8745		72.577	27.27		72.577	44.6636		72.577	44.3204		72.577	42.839		72.577	30.0497		72.577	30.0031		72.577	19.0038		72.577	31.915		72.577	32.9195		72.577	44.7099		72.577	44.3648		72.577	44.2447
73.025	44.9388		73.025	44.5903		73.025	44.469		73.025	44.1956		73.025	44.1064		73.025	27.4136		73.025	44.9018		73.025	44.5557		73.025	43.0638		73.025	30.2149		73.025	30.1589		73.025	19.0774		73.025	32.0622		73.025	33.0742		73.025	44.9492		73.025	44.6012		73.025	44.4798
73.473	45.1778		73.473	44.8264		73.473	44.7039		73.473	44.4283		73.473	44.3379		73.473	27.5571		73.473	45.1396		73.473	44.7907		73.473	43.2882		73.473	30.3747		73.473	30.3157		73.473	19.1505		73.473	32.2092		73.473	33.2287		73.473	45.1883		73.473	44.8374		73.473	44.7147
73.921	45.4167		73.921	45.0623		73.921	44.9384		73.921	44.6606		73.921	44.5691		73.921	27.7004		73.921	45.3773		73.921	45.0255		73.921	43.5125		73.921	30.5066		73.921	30.4714		73.921	19.2238		73.921	32.3555		73.921	33.3826		73.921	45.4271		73.921	45.0733		73.921	44.9494
74.369	45.6553		74.369	45.2979		74.369	45.173		74.369	44.8925		74.369	44.8001		74.369	27.8436		74.369	45.6147		74.369	45.26		74.369	43.7365		74.369	30.6657		74.369	30.6354		74.369	19.2965		74.369	32.5016		74.369	33.5363		74.369	45.6657		74.369	45.309		74.369	45.1838
74.817	45.8937		74.817	45.5334		74.817	45.4072		74.817	45.1243		74.817	45.0309		74.817	27.9866		74.817	45.8519		74.817	45.4943		74.817	43.9601		74.817	30.832		74.817	30.7959		74.817	19.3691		74.817	32.6473		74.817	33.69		74.817	45.9041		74.817	45.5445		74.817	45.4179
75.265	46.1319		75.265	45.7687		75.265	45.6412		75.265	45.3557		75.265	45.2615		75.265	28.1295		75.265	46.0889		75.265	45.7283		75.265	44.1837		75.265	30.9803		75.265	30.9576		75.265	19.4413		75.265	32.7928		75.265	33.8432		75.265	46.1423		75.265	45.7798		75.265	45.6519
75.713	46.3698		75.713	46.0041		75.713	45.875		75.713	45.5869		75.713	45.4919		75.713	28.2722		75.713	46.3257		75.713	45.9621		75.713	44.4068		75.713	31.1218		75.713	31.1141		75.713	19.5134		75.713	32.938		75.713	33.996		75.713	46.3803		75.713	46.0149		75.713	45.8856
76.161	46.6075		76.161	46.239		76.161	46.1086		76.161	45.8179		76.161	45.722		76.161	28.4148		76.161	46.5622		76.161	46.1957		76.161	44.6298		76.161	31.286		76.161	31.2752		76.161	19.5851		76.161	33.0827		76.161	34.1486		76.161	46.618		76.161	46.2498		76.161	46.1191
76.609	46.845		76.609	46.4735		76.609	46.342		76.609	46.0486		76.609	45.952		76.609	28.5573		76.609	46.7985		76.609	46.4291		76.609	44.8525		76.609	31.4356		76.609	31.4251		76.609	19.6563		76.609	33.2272		76.609	34.3011		76.609	46.8556		76.609	46.4844		76.609	46.3524
77.057	47.0822		77.057	46.7081		77.057	46.575		77.057	46.2792		77.057	46.1816		77.057	28.6996		77.057	47.0346		77.057	46.6623		77.057	45.075		77.057	31.6094		77.057	31.5753		77.057	19.7276		77.057	33.3714		77.057	34.4532		77.057	47.0929		77.057	46.7188		77.057	46.5854
77.505	47.3192		77.505	46.9423		77.505	46.8077		77.505	46.5096		77.505	46.411		77.505	28.8418		77.505	47.2705		77.505	46.8952		77.505	45.2973		77.505	31.7484		77.505	31.729		77.505	19.7982		77.505	33.5152		77.505	34.605		77.505	47.33		77.505	46.953		77.505	46.8182
77.953	47.5561		77.953	47.1763		77.953	47.0406		77.953	46.7396		77.953	46.6403		77.953	28.9838		77.953	47.5062		77.953	47.1279		77.953	45.5193		77.953	31.8808		77.953	31.8857		77.953	19.8688		77.953	33.659		77.953	34.7564		77.953	47.5669		77.953	47.187		77.953	47.0508
78.401	47.7928		78.401	47.4102		78.401	47.2731		78.401	46.9695		78.401	46.8694		78.401	29.1258		78.401	47.7416		78.401	47.3603		78.401	45.7411		78.401	32.0335		78.401	32.0427		78.401	19.9396		78.401	33.8024		78.401	34.9073		78.401	47.8037		78.401	47.4208		78.401	47.2831
78.849	48.0294		78.849	47.6439		78.849	47.5053		78.849	47.1992		78.849	47.0981		78.849	29.2675		78.849	47.9769		78.849	47.5926		78.849	45.9626		78.849	32.1889		78.849	32.1976		78.849	20.0096		78.849	33.9455		78.849	35.0583		78.849	48.0402		78.849	47.6543		78.849	47.5153
79.297	48.2659		79.297	47.8773		79.297	47.7371		79.297	47.4285		79.297	47.3267		79.297	29.4092		79.297	48.2119		79.297	47.8246		79.297	46.184		79.297	32.3476		79.297	32.3526		79.297	20.0798		79.297	34.0881		79.297	35.2084		79.297	48.2765		79.297	47.8877		79.297	47.7472
79.745	48.502		79.745	48.1104		79.745	47.9688		79.745	47.6579		79.745	47.5549		79.745	29.5507		79.745	48.4468		79.745	48.0564		79.745	46.405		79.745	32.4787		79.745	32.5083		79.745	20.1493		79.745	34.2303		79.745	35.3584		79.745	48.5126		79.745	48.1208		79.745	47.9789
80.193	48.7378		80.193	48.3432		80.193	48.2003		80.193	47.8869		80.193	47.7828		80.193	29.6921		80.193	48.6814		80.193	48.2879		80.193	46.6259		80.193	32.6439		80.193	32.6647		80.193	20.219		80.193	34.3726		80.193	35.5081		80.193	48.7485		80.193	48.3537		80.193	48.2104
80.641	48.9734		80.641	48.5761		80.641	48.4315		80.641	48.1158		80.641	48.0107		80.641	29.8333		80.641	48.9158		80.641	48.5193		80.641	46.8464		80.641	32.7932		80.641	32.8241		80.641	20.288		80.641	34.5147		80.641	35.6576		80.641	48.9842		80.641	48.5864		80.641	48.4416
81.089	49.2089		81.089	48.8088		81.089	48.6625		81.089	48.3443		81.089	48.2386		81.089	29.9744		81.089	49.15		81.089	48.7504		81.089	47.0669		81.089	32.9537		81.089	32.978		81.089	20.3569		81.089	34.6562		81.089	35.8069		81.089	49.2198		81.089	48.8189		81.089	48.6726
81.537	49.4442		81.537	49.0411		81.537	48.8933		81.537	48.5726		81.537	48.4662		81.537	30.1154		81.537	49.384		81.537	48.9813		81.537	47.2869		81.537	33.1107		81.537	33.1351		81.537	20.4256		81.537	34.7972		81.537	35.9563		81.537	49.4551		81.537	49.0512		81.537	48.9035
81.985	49.6797		81.985	49.2732		81.985	49.1239		81.985	48.8006		81.985	48.6934		81.985	30.2562		81.985	49.6178		81.985	49.212		81.985	47.5069		81.985	33.2381		81.985	33.2925		81.985	20.4943		81.985	34.938		81.985	36.1049		81.985	49.6902		81.985	49.2832		81.985	49.1341
82.433	49.9147		82.433	49.505		82.433	49.3544		82.433	49.0285		82.433	48.9204		82.433	30.3969		82.433	49.8514		82.433	49.4425		82.433	47.7266		82.433	33.3781		82.433	33.4496		82.433	20.5624		82.433	35.0785		82.433	36.2529		82.433	49.9252		82.433	49.5151		82.433	49.3645
82.881	50.1493		82.881	49.7367		82.881	49.5846		82.881	49.2562		82.881	49.1471		82.881	30.5375		82.881	50.0848		82.881	49.6727		82.881	47.9461		82.881	33.53		82.881	33.6069		82.881	20.6302		82.881	35.2189		82.881	36.4006		82.881	50.1599		82.881	49.7468		82.881	49.5947
83.329	50.3837		83.329	49.9681		83.329	49.8146		83.329	49.4841		83.329	49.3736		83.329	30.6779		83.329	50.318		83.329	49.9028		83.329	48.1653		83.329	33.6997		83.329	33.7652		83.329	20.6979		83.329	35.3588		83.329	36.5483		83.329	50.3944		83.329	49.9782		83.329	49.8247
83.777	50.6183		83.777	50.1993		83.777	50.0445		83.777	49.7115		83.777	49.5999		83.777	30.8182		83.777	50.551		83.777	50.1326		83.777	48.3844		83.777	33.8431		83.777	33.9153		83.777	20.7654		83.777	35.4988		83.777	36.6958		83.777	50.6287		83.777	50.2095		83.777	50.0545
84.225	50.8524		84.225	50.4304		84.225	50.274		84.225	49.9386		84.225	49.8261		84.225	30.9584		84.225	50.7838		84.225	50.3621		84.225	48.6031		84.225	33.9769		84.225	34.0699		84.225	20.8324		84.225	35.6384		84.225	36.8429		84.225	50.8629		84.225	50.4405		84.225	50.2841
84.673	51.0864		84.673	50.6612		84.673	50.5034		84.673	50.1654		84.673	50.0519		84.673	31.0985		84.673	51.0164		84.673	50.5915		84.673	48.8218		84.673	34.1466		84.673	34.2281		84.673	20.8993		84.673	35.7776		84.673	36.9897		84.673	51.0968		84.673	50.6714		84.673	50.5135
85.121	51.3202		85.121	50.8919		85.121	50.7327		85.121	50.392		85.121	50.2775		85.121	31.2384		85.121	51.2488		85.121	50.8207		85.121	49.04		85.121	34.2973		85.121	34.3854		85.121	20.9658		85.121	35.9165		85.121	37.1362		85.121	51.3305		85.121	50.902		85.121	50.7427
85.569	51.5539		85.569	51.1223		85.569	50.9618		85.569	50.6184		85.569	50.5031		85.569	31.3782		85.569	51.481		85.569	51.0497		85.569	49.2582		85.569	34.4435		85.569	34.5392		85.569	21.0323		85.569	36.0549		85.569	37.2819		85.569	51.5641		85.569	51.1325		85.569	50.9717
86.017	51.7874		86.017	51.3527		86.017	51.1906		86.017	50.8447		86.017	50.7286		86.017	31.5179		86.017	51.713		86.017	51.2784		86.017	49.476		86.017	34.6074		86.017	34.6911		86.017	21.0986		86.017	36.1932		86.017	37.428		86.017	51.7974		86.017	51.3628		86.017	51.2005
86.465	52.0205		86.465	51.5827		86.465	51.4191		86.465	51.0707		86.465	50.9536		86.465	31.6575		86.465	51.9448		86.465	51.507		86.465	49.6938		86.465	34.7441		86.465	34.8496		86.465	21.1648		86.465	36.331		86.465	37.5735		86.465	52.0306		86.465	51.5929		86.465	51.4291
86.913	52.2535		86.913	51.8127		86.913	51.6475		86.913	51.2965		86.913	51.1786		86.913	31.7969		86.913	52.1764		86.913	51.7354		86.913	49.9111		86.913	34.8745		86.913	35.002		86.913	21.2305		86.913	36.4686		86.913	37.7186		86.913	52.2636		86.913	51.8228		86.913	51.6575
87.361	52.4863		87.361	52.0424		87.361	51.8757		87.361	51.5221		87.361	51.4035		87.361	31.9362		87.361	52.4078		87.361	51.9635		87.361	50.1284		87.361	35.0174		87.361	35.158		87.361	21.296		87.361	36.606		87.361	37.8638		87.361	52.4963		87.361	52.0525		87.361	51.8857
87.809	52.7193		87.809	52.2719		87.809	52.1036		87.809	51.7476		87.809	51.628		87.809	32.0754		87.809	52.639		87.809	52.1915		87.809	50.3453		87.809	35.1595		87.809	35.3098		87.809	21.361		87.809	36.7431		87.809	38.0082		87.809	52.729		87.809	52.282		87.809	52.1137
88.257	52.9517		88.257	52.5012		88.257	52.3313		88.257	51.9731		88.257	51.8523		88.257	32.2144		88.257	52.8701		88.257	52.4193		88.257	50.5622		88.257	35.3344		88.257	35.4666		88.257	21.426		88.257	36.8797		88.257	38.1526		88.257	52.9614		88.257	52.5113		88.257	52.3415
88.705	53.1841		88.705	52.7304		88.705	52.559		88.705	52.198		88.705	52.0764		88.705	32.3534		88.705	53.1009		88.705	52.6468		88.705	50.7787		88.705	35.4642		88.705	35.6186		88.705	21.491		88.705	37.016		88.705	38.2966		88.705	53.1936		88.705	52.7405		88.705	52.5691
89.153	53.4161		89.153	52.9594		89.153	52.7868		89.153	52.423		89.153	52.3003		89.153	32.4921		89.153	53.3316		89.153	52.8742		89.153	50.9951		89.153	35.607		89.153	35.775		89.153	21.5552		89.153	37.1524		89.153	38.4404		89.153	53.4257		89.153	52.9694		89.153	52.7966
89.601	53.6479		89.601	53.1883		89.601	53.0141		89.601	52.6479		89.601	52.524		89.601	32.6308		89.601	53.562		89.601	53.1014		89.601	51.2113		89.601	35.7705		89.601	35.9281		89.601	21.6193		89.601	37.2882		89.601	38.5838		89.601	53.6575		89.601	53.1982		89.601	53.0238
90.049	53.8796		90.049	53.4168		90.049	53.2412		90.049	52.8724		90.049	52.7478		90.049	32.7694		90.049	53.7923		90.049	53.3284		90.049	51.4273		90.049	35.9058		90.049	36.0748		90.049	21.6835		90.049	37.4236		90.049	38.727		90.049	53.8892		90.049	53.4268		90.049	53.2509
90.497	54.1111		90.497	53.6452		90.497	53.4681		90.497	53.0967		90.497	52.9713		90.497	32.9078		90.497	54.0224		90.497	53.5552		90.497	51.643		90.497	36.0674		90.497	36.2247		90.497	21.7471		90.497	37.5589		90.497	38.8696		90.497	54.1207		90.497	53.6552		90.497	53.4777
90.945	54.3423		90.945	53.8733		90.945	53.6947		90.945	53.3209		90.945	53.1945		90.945	33.0461		90.945	54.2523		90.945	53.7818		90.945	51.8586		90.945	36.2298		90.945	36.3754		90.945	21.8105		90.945	37.6937		90.945	39.0121		90.945	54.3521		90.945	53.8834		90.945	53.7044
91.393	54.5735		91.393	54.1013		91.393	53.9212		91.393	53.5448		91.393	53.4175		91.393	33.1843		91.393	54.482		91.393	54.0082		91.393	52.074		91.393	36.3545		91.393	36.5317		91.393	21.8739		91.393	37.8283		91.393	39.1541		91.393	54.5832		91.393	54.1114		91.393	53.9309
91.841	54.8044		91.841	54.3291		91.841	54.1475		91.841	53.7686		91.841	53.6403		91.841	33.3223		91.841	54.7116		91.841	54.2344		91.841	52.289		91.841	36.4858		91.841	36.6822		91.841	21.9367		91.841	37.9626		91.841	39.2961		91.841	54.8142		91.841	54.3393		91.841	54.1572
92.289	55.0352		92.289	54.5568		92.289	54.3736		92.289	53.9923		92.289	53.863		92.289	33.4603		92.289	54.9409		92.289	54.4605		92.289	52.504		92.289	36.6318		92.289	36.8392		92.289	21.9999		92.289	38.0968		92.289	39.4374		92.289	55.045		92.289	54.567		92.289	54.3833
92.737	55.2658		92.737	54.7845		92.737	54.5995		92.737	54.2157		92.737	54.0854		92.737	33.5981		92.737	55.1701		92.737	54.6863		92.737	52.7186		92.737	36.7754		92.737	36.9899		92.737	22.0621		92.737	38.2307		92.737	39.5788		92.737	55.2757		92.737	54.7945		92.737	54.6092
93.185	55.4962		93.185	55.0121		93.185	54.8252		93.185	54.4391		93.185	54.3075		93.185	33.7357		93.185	55.3992		93.185	54.912		93.185	52.9332		93.185	36.9415		93.185	37.1444		93.185	22.1246		93.185	38.3644		93.185	39.7198		93.185	55.5061		93.185	55.0218		93.185	54.835
93.633	55.7265		93.633	55.2393		93.633	55.0507		93.633	54.6622		93.633	54.5295		93.633	33.8733		93.633	55.628		93.633	55.1375		93.633	53.1474		93.633	37.0689		93.633	37.2974		93.633	22.1866		93.633	38.4979		93.633	39.8605		93.633	55.7365		93.633	55.249		93.633	55.0606
94.081	55.9567		94.081	55.4663		94.081	55.2764		94.081	54.8851		94.081	54.7514		94.081	34.0107		94.081	55.8567		94.081	55.3628		94.081	53.3616		94.081	37.1961		94.081	37.4499		94.081	22.2481		94.081	38.631		94.081	40.001		94.081	55.9666		94.081	55.476		94.081	55.286
94.529	56.1867		94.529	55.6931		94.529	55.5015		94.529	55.1078		94.529	54.973		94.529	34.148		94.529	56.0852		94.529	55.5879		94.529	53.5754		94.529	37.3585		94.529	37.6003		94.529	22.3097		94.529	38.7635		94.529	40.141		94.529	56.1966		94.529	55.7028		94.529	55.5112
94.977	56.4165		94.977	55.9197		94.977	55.7266		94.977	55.3303		94.977	55.1943		94.977	34.2852		94.977	56.3135		94.977	55.8129		94.977	53.7891		94.977	37.5175		94.977	37.7535		94.977	22.3712		94.977	38.8959		94.977	40.2806		94.977	56.4264		94.977	55.9295		94.977	55.7362
95.425	56.6461		95.425	56.1461		95.425	55.9515		95.425	55.5526		95.425	55.4156		95.425	34.4222		95.425	56.5417		95.425	56.0377		95.425	54.0026		95.425	37.6504		95.425	37.9084		95.425	22.4323		95.425	39.0281		95.425	40.4203		95.425	56.656		95.425	56.1559		95.425	55.9611
95.873	56.8756		95.873	56.3724		95.873	56.1765		95.873	55.7747		95.873	55.6366		95.873	34.5591		95.873	56.7696		95.873	56.2623		95.873	54.2159		95.873	37.8023		95.873	38.0615		95.873	22.4932		95.873	39.1597		95.873	40.5595		95.873	56.8854		95.873	56.3822		95.873	56.1858
96.321	57.1048		96.321	56.5985		96.321	56.401		96.321	55.9966		96.321	55.8575		96.321	34.6959		96.321	56.9974		96.321	56.4868		96.321	54.4291		96.321	37.957		96.321	38.2123		96.321	22.554		96.321	39.2912		96.321	40.6983		96.321	57.1147		96.321	56.6083		96.321	56.4103
96.769	57.334		96.769	56.8245		96.769	56.6253		96.769	56.2184		96.769	56.0782		96.769	34.8326		96.769	57.2251		96.769	56.7111		96.769	54.6419		96.769	38.0888		96.769	38.37		96.769	22.614		96.769	39.4225		96.769	40.8369		96.769	57.3438		96.769	56.8343		96.769	56.6346
97.217	57.563		97.217	57.0502		97.217	56.8495		97.217	56.4399		97.217	56.2987		97.217	34.9691		97.217	57.4526		97.217	56.9352		97.217	54.8548		97.217	38.226		97.217	38.5236		97.217	22.6747		97.217	39.5533		97.217	40.9752		97.217	57.5727		97.217	57.0601		97.217	56.8588
97.665	57.7918		97.665	57.2757		97.665	57.0735		97.665	56.6612		97.665	56.519		97.665	35.1056		97.665	57.6799		97.665	57.1591		97.665	55.0672		97.665	38.358		97.665	38.6762		97.665	22.7344		97.665	39.6842		97.665	41.1129		97.665	57.8015		97.665	57.2857		97.665	57.0828
98.113	58.0204		98.113	57.5013		98.113	57.2973		98.113	56.8824		98.113	56.7391		98.113	35.2419		98.113	57.907		98.113	57.3828		98.113	55.2796		98.113	38.4996		98.113	38.8306		98.113	22.7937		98.113	39.8147		98.113	41.2504		98.113	58.0301		98.113	57.5111		98.113	57.3066
98.561	58.2488		98.561	57.7268		98.561	57.521		98.561	57.1034		98.561	56.9591		98.561	35.3781		98.561	58.134		98.561	57.6064		98.561	55.4917		98.561	38.6601		98.561	38.9834		98.561	22.8529		98.561	39.9449		98.561	41.388		98.561	58.2585		98.561	57.7364		98.561	57.5303
99.009	58.477		99.009	57.9518		99.009	57.7447		99.009	57.3243		99.009	57.1789		99.009	35.5141		99.009	58.3608		99.009	57.8298		99.009	55.7036		99.009	38.8049		99.009	39.1343		99.009	22.9115		99.009	40.0743		99.009	41.525		99.009	58.4868		99.009	57.9616		99.009	57.7538
99.457	58.7051		99.457	58.1768		99.457	57.968		99.457	57.5449		99.457	57.3985		99.457	35.6501		99.457	58.5874		99.457	58.0531		99.457	55.9155		99.457	38.9274		99.457	39.2848		99.457	22.9705		99.457	40.2036		99.457	41.6617		99.457	58.7149		99.457	58.1865		99.457	57.9771
99.905	58.9329		99.905	58.4017		99.905	58.1914		99.905	57.7655		99.905	57.6179		99.905	35.7859		99.905	58.8139		99.905	58.2762		99.905	56.127		99.905	39.0823		99.905	39.4344		99.905	23.0293		99.905	40.3325		99.905	41.798		99.905	58.9428		99.905	58.4113		99.905	58.2003
100.353	59.1606		100.353	58.6267		100.353	58.4146		100.353	57.9857		100.353	57.8373		100.353	35.9216		100.353	59.0402		100.353	58.4991		100.353	56.3385		100.353	39.2261		100.353	39.5819		100.353	23.0881		100.353	40.4614		100.353	41.9343		100.353	59.1706		100.353	58.636		100.353	58.4234
100.801	59.3883		100.801	58.8512		100.801	58.6375		100.801	58.2059		100.801	58.0564		100.801	36.0572		100.801	59.2664		100.801	58.7218		100.801	56.5497		100.801	39.3788		100.801	39.7367		100.801	23.1465		100.801	40.5898		100.801	42.0701		100.801	59.3982		100.801	58.8605		100.801	58.6463
101.249	59.616		101.249	59.0754		101.249	58.8602		101.249	58.4259		101.249	58.2753		101.249	36.1927		101.249	59.4924		101.249	58.9444		101.249	56.7607		101.249	39.5179		101.249	39.8928		101.249	23.2045		101.249	40.7182		101.249	42.2053		101.249	59.6257		101.249	59.0848		101.249	58.869
101.697	59.8435		101.697	59.2996		101.697	59.0829		101.697	58.6456		101.697	58.494		101.697	36.3281		101.697	59.7182		101.697	59.1668		101.697	56.9716		101.697	39.6486		101.697	40.0439		101.697	23.262		101.697	40.8461		101.697	42.3402		101.697	59.853		101.697	59.309		101.697	59.0915
102.145	60.0707		102.145	59.5236		102.145	59.3052		102.145	58.8653		102.145	58.7126		102.145	36.4634		102.145	59.9439		102.145	59.389		102.145	57.1822		102.145	39.8027		102.145	40.1973		102.145	23.3194		102.145	40.9736		102.145	42.4749		102.145	60.0801		102.145	59.533		102.145	59.3139
102.593	60.2977		102.593	59.7474		102.593	59.5274		102.593	59.0848		102.593	58.9311		102.593	36.5985		102.593	60.1695		102.593	59.6111		102.593	57.3928		102.562	39.9148		102.593	40.3496		102.593	23.3765		102.593	41.101		102.593	42.6093		102.593	60.3071		102.593	59.7568		102.593	59.5361
103.041	60.5245		103.041	59.9712		103.041	59.7495		103.041	59.3041		103.041	59.1493		103.041	36.7335		103.041	60.3948		103.041	59.833		103.041	57.603					103.041	40.502		103.041	23.4336		103.041	41.228		103.041	42.7434		103.041	60.534		103.041	59.9805		103.041	59.7582
103.489	60.7513		103.489	60.1949		103.489	59.9713		103.489	59.5233		103.489	59.3674		103.489	36.8684		103.489	60.6201		103.489	60.0548		103.489	57.8131					103.489	40.6527		103.489	23.4902		103.489	41.3546		103.489	42.877		103.489	60.7607		103.489	60.2041		103.489	59.9801
103.937	60.9777		103.937	60.4184		103.937	60.193		103.937	59.7423		103.937	59.5859		103.937	37.0032		103.937	60.8451		103.937	60.2763		103.937	58.023					103.937	40.8045		103.937	23.5463		103.937	41.4811		103.937	43.0105		103.937	60.9872		103.937	60.4275		103.937	60.2019
104.385	61.2041		104.385	60.6418		104.385	60.4146		104.385	59.9611		104.385	59.8037		104.385	37.1379		104.385	61.07		104.385	60.4977		104.385	58.2327					104.385	40.9579		104.385	23.6025		104.385	41.6073		104.385	43.1436		104.385	61.2136		104.385	60.6508		104.385	60.4234
104.833	61.4304		104.833	60.8649		104.833	60.6359		104.833	60.1798		104.833	60.0214		104.833	37.2724		104.833	61.2948		104.833	60.7189		104.833	58.4424					104.833	41.1049		104.833	23.6581		104.833	41.733		104.833	43.2765		104.833	61.4398		104.833	60.8739		104.833	60.6448
105.281	61.6564		105.281	61.088		105.281	60.8572		105.281	60.3983		105.281	60.2392		104.998	37.3219		105.281	61.5194		105.281	60.94		105.281	58.6516					105.281	41.2501		105.281	23.7136		105.281	41.8585		105.281	43.4089		105.281	61.6659		105.281	61.0969		105.281	60.8661
105.729	61.8823		105.729	61.3109		105.729	61.0782		105.729	60.6167		105.729	60.4567					105.729	61.7439		105.729	61.1609		105.729	58.8609					105.729	41.4015		105.729	23.769		105.729	41.9839		105.729	43.541		105.729	61.8918		105.729	61.3197		105.729	61.0872
106.177	62.108		106.177	61.5335		106.177	61.2991		106.177	60.8349		106.177	60.6739					106.177	61.9682		106.177	61.3816		106.177	59.0699					106.177	41.5512		106.177	23.8237		106.177	42.1089		106.177	43.6726		106.177	62.1176		106.177	61.5424		106.177	61.3082
106.625	62.3336		106.625	61.7562		106.625	61.5198		106.625	61.0532		106.625	60.8908					106.625	62.1923		106.625	61.6022		106.625	59.2787					106.625	41.7013		106.625	23.8784		106.625	42.2331		106.625	43.8038		106.625	62.3432		106.625	61.7649		106.625	61.529
107.073	62.5591		107.073	61.9785		107.073	61.7404		107.073	61.2713		107.073	61.1077					107.073	62.4163		107.073	61.8227		107.073	59.4875					107.073	41.8504		107.073	23.9334		107.073	42.3574		107.073	43.935		107.073	62.5687		107.073	61.9873		107.073	61.7496
107.521	62.7847		107.521	62.2007		107.521	61.9609		107.521	61.4891		107.521	61.3244					107.521	62.6402		107.521	62.0429		107.521	59.696					107.521	42.0011		107.521	23.9875		107.521	42.4813		107.521	44.0656		107.521	62.7941		107.521	62.2095		107.521	61.9701
107.969	63.0099		107.969	62.4228		107.969	62.1811		107.969	61.7068		107.969	61.5408					107.969	62.8639		107.969	62.263		107.969	59.9043					107.969	42.1504		107.969	24.0408		107.969	42.6047		107.969	44.1957		107.969	63.0193		107.969	62.4316		107.969	62.1904
108.417	63.235		108.417	62.6447		108.417	62.4012		108.417	61.9245		108.417	61.7572					108.417	63.0875		108.417	62.483		108.417	60.1126					108.417	42.3026		108.417	24.0944		108.417	42.7279		108.417	44.3256		108.417	63.2444		108.417	62.6535		108.417	62.4106
108.865	63.46		108.865	62.8664		108.865	62.6212		108.865	62.142		108.865	61.9733					108.865	63.3109		108.865	62.7028		108.865	60.3205					108.865	42.4532		108.865	24.1478		108.865	42.8505		108.865	44.4551		108.865	63.4693		108.865	62.8753		108.865	62.6306
109.313	63.6848		109.313	63.088		109.313	62.8411		109.313	62.3592		109.313	62.1894					109.313	63.5342		109.313	62.9225		109.313	60.5284					109.313	42.6084		109.313	24.2011		109.313	42.973		109.313	44.5842		109.313	63.6941		109.313	63.0969		109.313	62.8505
109.761	63.9098		109.761	63.3094		109.761	63.0608		109.761	62.5762		109.761	62.4055					109.761	63.7573		109.761	63.142		109.761	60.7361					109.761	42.7574		109.761	24.2542		109.761	43.0948		109.761	44.7129		109.761	63.9187		109.761	63.3184		109.761	63.0702
110.209	64.1342		110.209	63.5308		110.209	63.2803		110.209	62.793		110.209	62.6212					110.209	63.9803		110.209	63.3614		110.209	60.9436					110.209	42.9093		110.209	24.3065		110.209	43.2163		110.209	44.8413		110.209	64.1432		110.209	63.5397		110.209	63.2898
110.657	64.3585		110.657	63.7519		110.657	63.4997		110.657	63.0097		110.657	62.8368					110.657	64.2032		110.657	63.5806		110.657	61.151					110.657	43.0583		110.657	24.3585		110.657	43.3377		110.657	44.9694		110.657	64.3676		110.657	63.7609		110.657	63.5092
111.105	64.5827		111.105	63.9729		111.105	63.719		111.105	63.2262		111.105	63.0524					111.105	64.4259		111.105	63.7996		111.105	61.3581					111.105	43.2063		111.105	24.4102		111.105	43.4586		111.105	45.0971		111.105	64.5918		111.105	63.982		111.105	63.7285
111.553	64.8068		111.553	64.1937		111.553	63.9382		111.553	63.4426		111.553	63.2677					111.553	64.6484		111.553	64.0185		111.553	61.5651					111.553	43.353		111.553	24.4622		111.553	43.5794		111.553	45.2243		111.553	64.8159		111.553	64.2029		111.553	63.9476
112	65.0302		112	64.414		112	64.1566		112	63.6583		112	63.4823					112	64.8704		112	64.2368		112	61.7716					112	43.5018		112	24.513		112	43.6997		112	45.3508		112	65.0393		112	64.4232		112	64.1661

## Sheet: figure1d
Left panel																																	Middle panel
GTalign --speed=0			GTalign --speed=9 (def)			GTalign --speed=9 --pre-score=0.4			GTalign --speed=13			GTalign --speed=13 --pre-score=0.4			GTalign --speed=13 --pre-similarity=15			TM-align			TM-align -fast			Foldseek			Foldseek --tmalign-fast 1			Foldseek --tmalign-fast 0			GTalign --speed=0			GTalign --speed=9 (def)			GTalign --speed=9 --pre-score=0.4			GTalign --speed=13			GTalign --speed=13 --pre-score=0.4			GTalign --speed=13 --pre-similarity=15
x	y		x	y		x	y		x	y		x	y		x	y		x	y		x	y		x	y		x	y		x	y		x	y		x	y		x	y		x	y		x	y		x	y
0.001	0.001		0.001	0.001		0.001	0.001		0.001	0.001		0.001	0.001		0.001	0.001		0.001	0.001		0.001	0.001		0.001	0.001		0.001	0.001		0.001	0.001		0.001	0.001		0.001	0.001		0.001	0.001		0.001	0.001		0.001	0.001		0.001	0.001
1.249	1.1971		1.249	1.1971		1.249	1.1971		1.249	1.1971		1.249	1.1971		1.249	1.1922		1.249	1.1971		1.249	1.197		1.249	1.1785		1.249	1.1964		1.249	1.1964		1.249	1.1971		1.249	1.1971		1.249	1.1971		1.249	1.1971		1.249	1.1971		1.249	1.1922
2.497	2.2996		2.497	2.2996		2.497	2.2996		2.497	2.2995		2.497	2.2995		2.497	2.2477		2.497	2.2999		2.497	2.297		2.497	2.1575		2.497	2.2713		2.497	2.2713		2.497	2.2997		2.497	2.2996		2.497	2.2996		2.497	2.2996		2.497	2.2996		2.497	2.2477
3.745	3.3589		3.745	3.3587		3.745	3.3587		3.745	3.3586		3.745	3.3586		3.745	3.1844		3.745	3.3593		3.745	3.3545		3.745	3.0226		3.745	3.2427		3.745	3.2432		3.745	3.359		3.745	3.3589		3.745	3.3589		3.745	3.3588		3.745	3.3588		3.745	3.1844
4.993	4.3969		4.993	4.3966		4.993	4.3966		4.993	4.3964		4.993	4.3964		4.993	4.0832		4.993	4.3975		4.993	4.3894		4.993	3.8369		4.993	4.1792		4.993	4.1802		4.993	4.3972		4.993	4.3969		4.993	4.3969		4.993	4.3967		4.993	4.3967		4.993	4.0832
6.241	5.4135		6.241	5.4128		6.241	5.4128		6.241	5.4124		6.241	5.4124		6.241	4.9549		6.241	5.4142		6.241	5.401		6.241	4.6196		6.241	5.1023		6.241	5.1042		6.241	5.4137		6.241	5.4131		6.241	5.4131		6.241	5.4127		6.241	5.4127		6.241	4.9549
7.489	6.4116		7.489	6.4107		7.489	6.4107		7.489	6.4102		7.489	6.4102		7.489	5.7953		7.489	6.4129		7.489	6.395		7.489	5.3732		7.489	6.0126		7.489	6.0168		7.489	6.412		7.489	6.4111		7.489	6.4111		7.489	6.4106		7.489	6.4106		7.489	5.7953
8.737	7.3935		8.737	7.3922		8.737	7.3922		8.737	7.3916		8.737	7.3916		8.737	6.6095		8.737	7.3957		8.737	7.373		8.737	6.1083		8.737	6.9141		8.737	6.9195		8.737	7.3941		8.737	7.3928		8.737	7.3928		8.737	7.3922		8.737	7.3922		8.737	6.6095
9.985	8.3604		9.985	8.3586		9.985	8.3586		9.985	8.3576		9.985	8.3576		9.985	7.4062		9.985	8.3638		9.985	8.3367		9.985	6.8251		9.985	7.8047		9.985	7.8141		9.985	8.361		9.985	8.3592		9.985	8.3591		9.985	8.3582		9.985	8.3582		9.985	7.4062
11.233	9.3169		11.233	9.3147		11.233	9.3146		11.233	9.3134		11.233	9.3133		11.233	8.1855		11.233	9.3213		11.233	9.2911		11.233	7.5244		11.233	8.6839		11.233	8.6972		11.233	9.3176		11.233	9.3153		11.233	9.3153		11.233	9.314		11.233	9.314		11.233	8.1855
12.481	10.2661		12.481	10.2633		12.481	10.2633		12.481	10.2616		12.481	10.2616		12.481	8.9512		12.481	10.2712		12.481	10.2382		12.481	8.2079		12.481	9.553		12.481	9.5699		12.481	10.2668		12.481	10.2641		12.481	10.264		12.481	10.2624		12.481	10.2624		12.481	8.9512
13.729	11.2087		13.729	11.2055		13.729	11.2054		13.729	11.2034		13.729	11.2033		13.729	9.7019		13.729	11.2147		13.729	11.1786		13.729	8.8783		13.729	10.4085		13.729	10.4309		13.729	11.2096		13.729	11.2062		13.729	11.2062		13.729	11.2042		13.729	11.2041		13.729	9.7019
14.977	12.1455		14.977	12.1414		14.977	12.1414		14.977	12.1388		14.977	12.1388		14.977	10.4374		14.977	12.1521		14.977	12.1128		14.977	9.5357		14.977	11.2476		14.977	11.2759		14.977	12.1463		14.977	12.1422		14.977	12.1422		14.977	12.1397		14.977	12.1396		14.977	10.4374
16.225	13.0762		16.225	13.0714		16.225	13.0713		16.225	13.0682		16.225	13.0681		16.225	11.1577		16.225	13.0833		16.225	13.0411		16.225	10.1778		16.225	12.0733		16.225	12.1073		16.225	13.0771		16.225	13.0723		16.225	13.0722		16.225	13.0691		16.225	13.0691		16.225	11.1577
17.473	14.0022		17.473	13.9963		17.473	13.9962		17.473	13.9922		17.473	13.9921		17.473	11.8659		17.473	14.0093		17.473	13.9638		17.473	10.806		17.473	12.8892		17.473	12.9265		17.473	14.0031		17.473	13.9973		17.473	13.9971		17.473	13.9931		17.473	13.993		17.473	11.8659
18.721	14.9233		18.721	14.9165		18.721	14.9164		18.721	14.9112		18.721	14.9111		18.721	12.5608		18.721	14.9303		18.721	14.8819		18.721	11.4249		18.721	13.6939		18.721	13.7398		18.721	14.9243		18.721	14.9176		18.721	14.9174		18.721	14.9122		18.721	14.9121		18.721	12.5608
19.969	15.8411		19.969	15.8333		19.969	15.8332		19.969	15.8261		19.969	15.8259		19.969	13.2434		19.969	15.8477		19.969	15.7961		19.969	12.0338		19.969	14.4873		19.969	14.5421		19.969	15.8421		19.969	15.8343		19.969	15.8341		19.969	15.827		19.969	15.8268		19.969	13.2434
21.217	16.7556		21.217	16.7459		21.217	16.7456		21.217	16.7359		21.217	16.7357		21.217	13.9128		21.217	16.7614		21.217	16.7052		21.217	12.6318		21.217	15.2715		21.217	15.3347		21.217	16.7567		21.217	16.7468		21.217	16.7466		21.217	16.7369		21.217	16.7367		21.217	13.9128
22.465	17.6657		22.465	17.6538		22.465	17.6533		22.465	17.6408		22.465	17.6404		22.465	14.5714		22.465	17.6704		22.465	17.6097		22.465	13.2173		22.465	16.0453		22.465	16.1198		22.465	17.6668		22.465	17.6548		22.465	17.6544		22.465	17.642		22.465	17.6415		22.465	14.5714
23.713	18.5714		23.713	18.5573		23.713	18.5567		23.713	18.5414		23.713	18.5409		23.713	15.219		23.713	18.5751		23.713	18.5101		23.713	13.7899		23.713	16.8117		23.713	16.8942		23.713	18.5726		23.713	18.5584		23.713	18.5578		23.713	18.5427		23.713	18.5422		23.713	15.2191
24.961	19.4731		24.961	19.4572		24.961	19.4565		24.961	19.4389		24.961	19.4383		24.961	15.8572		24.961	19.4758		24.961	19.4071		24.961	14.3495		24.961	17.5707		24.961	17.6618		24.961	19.4744		24.961	19.4585		24.961	19.4578		24.961	19.4401		24.961	19.4395		24.961	15.8572
26.209	20.3718		26.209	20.3539		26.209	20.3531		26.209	20.3317		26.209	20.3309		26.209	16.4859		26.209	20.3736		26.209	20.2998		26.209	14.896		26.209	18.3217		26.209	18.4219		26.209	20.3731		26.209	20.3552		26.209	20.3543		26.209	20.3331		26.209	20.3323		26.209	16.486
27.457	21.2666		27.457	21.2462		27.457	21.2451		27.457	21.22		27.457	21.219		27.457	17.1068		27.457	21.2673		27.457	21.1879		27.457	15.4307		27.457	19.0641		27.457	19.1732		27.457	21.2679		27.457	21.2475		27.457	21.2465		27.457	21.2214		27.457	21.2205		27.457	17.1069
28.705	22.1569		28.705	22.1341		28.705	22.1328		28.705	22.104		28.705	22.1029		28.705	17.7208		28.705	22.1566		28.705	22.072		28.705	15.9527		28.705	19.7956		28.705	19.9161		28.705	22.1584		28.705	22.1356		28.705	22.1343		28.705	22.1054		28.705	22.1043		28.705	17.7208
29.953	23.0436		29.953	23.0181		29.953	23.0166		29.953	22.9841		29.953	22.9829		29.953	18.3277		29.953	23.0418		29.953	22.9525		29.953	16.4619		29.953	20.5191		29.953	20.6493		29.953	23.0451		29.953	23.0195		29.953	23.018		29.953	22.9856		29.953	22.9843		29.953	18.3277
31.201	23.9264		31.201	23.8983		31.201	23.8966		31.201	23.8605		31.201	23.859		31.201	18.9281		31.201	23.9234		31.201	23.8294		31.201	16.9571		31.201	21.2352		31.201	21.3734		31.201	23.9279		31.201	23.8998		31.201	23.8981		31.201	23.862		31.201	23.8605		31.201	18.9281
32.449	24.8061		32.449	24.775		32.449	24.7731		32.449	24.7329		32.449	24.7313		32.449	19.5224		32.449	24.8016		32.449	24.7026		32.449	17.4379		32.449	21.9399		32.449	22.0899		32.449	24.8077		32.449	24.7765		32.449	24.7746		32.449	24.7345		32.449	24.7329		32.449	19.5224
33.697	25.6823		33.697	25.648		33.697	25.6458		33.697	25.6016		33.697	25.5997		33.697	20.1111		33.697	25.6761		33.697	25.5722		33.697	17.9061		33.697	22.6397		33.697	22.7951		33.697	25.684		33.697	25.6495		33.697	25.6474		33.697	25.6034		33.697	25.6016		33.697	20.1111
34.945	26.5552		34.945	26.5173		34.945	26.5149		34.945	26.4673		34.945	26.4652		34.945	20.6942		34.945	26.5472		34.945	26.4387		34.945	18.3606		34.945	23.3275		34.945	23.4954		34.945	26.5568		34.945	26.5192		34.945	26.5168		34.945	26.4693		34.945	26.4673		34.945	20.6942
36.193	27.4244		36.193	27.3838		36.193	27.3811		36.193	27.3302		36.193	27.3279		36.193	21.2722		36.193	27.4152		36.193	27.3022		36.193	18.802		36.193	23.999		36.193	24.1845		36.193	27.4264		36.193	27.3858		36.193	27.3831		36.193	27.3322		36.193	27.3299		36.193	21.2722
37.441	28.2911		37.441	28.2475		37.441	28.2445		37.441	28.1896		37.441	28.187		37.441	21.8455		37.441	28.2803		37.441	28.1626		37.441	19.2303		37.441	24.6659		37.441	24.861		37.441	28.2932		37.441	28.2496		37.441	28.2466		37.441	28.1916		37.441	28.189		37.441	21.8455
38.689	29.1549		38.689	29.1086		38.689	29.1051		38.689	29.0453		38.689	29.0423		38.689	22.4142		38.689	29.1427		38.689	29.0194		38.689	19.6457		38.689	25.3254		38.689	25.5293		38.689	29.1571		38.689	29.1106		38.689	29.1072		38.689	29.0473		38.689	29.0444		38.689	22.4143
39.937	30.0164		39.937	29.9661		39.937	29.9622		39.937	29.8975		39.937	29.8942		39.937	22.9787		39.937	30.002		39.937	29.8727		39.937	20.0481		39.937	25.9691		39.937	26.1882		39.937	30.0184		39.937	29.9682		39.937	29.9643		39.937	29.8996		39.937	29.8962		39.937	22.9787
41.185	30.8746		41.185	30.8203		41.185	30.8159		41.185	30.7463		41.185	30.7424		41.185	23.5392		41.185	30.8579		41.185	30.7227		41.185	20.4391		41.185	26.602		41.185	26.8291		41.185	30.8767		41.185	30.8224		41.185	30.8181		41.185	30.7484		41.185	30.7445		41.185	23.5393
42.433	31.7296		42.433	31.6716		42.433	31.6666		42.433	31.5916		42.433	31.5873		42.433	24.0966		42.433	31.7107		42.433	31.5692		42.433	20.82		42.433	27.2279		42.433	27.4646		42.433	31.7317		42.433	31.6737		42.433	31.6687		42.433	31.5938		42.433	31.5895		42.433	24.0966
43.681	32.5815		43.681	32.5196		43.681	32.514		43.681	32.434		43.681	32.4292		43.681	24.6508		43.681	32.5605		43.681	32.4126		43.681	21.1913		43.681	27.8442		43.681	28.0961		43.681	32.5837		43.681	32.5218		43.681	32.5162		43.681	32.4362		43.681	32.4314		43.681	24.6509
44.929	33.4304		44.929	33.3646		44.929	33.3584		44.929	33.2732		44.929	33.2678		44.929	25.2019		44.929	33.4071		44.929	33.2528		44.929	21.5568		44.929	28.4512		44.929	28.718		44.929	33.4326		44.929	33.3668		44.929	33.3606		44.929	33.2753		44.929	33.2699		44.929	25.202
46.177	34.2763		46.177	34.2067		46.177	34.1999		46.177	34.1089		46.177	34.103		46.177	25.7503		46.177	34.2508		46.177	34.0898		46.177	21.9152		46.177	29.0505		46.177	29.3322		46.177	34.2786		46.177	34.2089		46.177	34.2021		46.177	34.111		46.177	34.1051		46.177	25.7503
47.425	35.1198		47.425	35.0458		47.425	35.0382		47.425	34.9414		47.425	34.9349		47.425	26.2962		47.425	35.0915		47.425	34.9239		47.425	22.2668		47.425	29.6418		47.425	29.9392		47.425	35.1221		47.425	35.048		47.425	35.0404		47.425	34.9436		47.425	34.9371		47.425	26.2962
48.673	35.9605		48.673	35.8818		48.673	35.8735		48.673	35.7711		48.673	35.7641		48.673	26.8397		48.673	35.9291		48.673	35.7553		48.673	22.6117		48.673	30.227		48.673	30.5384		48.673	35.9628		48.673	35.884		48.673	35.8757		48.673	35.7734		48.673	35.7664		48.673	26.8398
49.921	36.7982		49.921	36.715		49.921	36.706		49.921	36.5984		49.921	36.5908		49.921	27.3811		49.921	36.764		49.921	36.5841		49.921	22.9484		49.921	30.8057		49.921	31.1285		49.921	36.8005		49.921	36.7172		49.921	36.7082		49.921	36.6005		49.921	36.5929		49.921	27.3811
51.169	37.6333		51.169	37.5457		51.169	37.536		51.169	37.4226		51.169	37.4144		51.169	27.9202		51.169	37.5962		51.169	37.4105		51.169	23.28		51.169	31.3754		51.169	31.7151		51.169	37.6356		51.169	37.5479		51.169	37.5382		51.169	37.4247		51.169	37.4165		51.169	27.9202
52.417	38.4659		52.417	38.374		52.417	38.3639		52.417	38.2437		52.417	38.2348		52.417	28.457		52.417	38.4261		52.417	38.2344		52.417	23.6051		52.417	31.9352		52.417	32.2941		52.417	38.4682		52.417	38.3763		52.417	38.3659		52.417	38.2459		52.417	38.2371		52.417	28.4571
53.665	39.2962		53.665	39.2001		53.665	39.1889		53.665	39.0621		53.665	39.0527		53.665	28.9917		53.665	39.2538		53.665	39.0557		53.665	23.9254		53.665	32.4861		53.665	32.8622		53.665	39.2986		53.665	39.2023		53.665	39.1912		53.665	39.0644		53.665	39.055		53.665	28.9917
54.913	40.1247		54.913	40.0233		54.913	40.0113		54.913	39.8779		54.913	39.8678		54.913	29.5243		54.913	40.0791		54.913	39.8745		54.913	24.2412		54.913	33.027		54.913	33.4242		54.913	40.127		54.913	40.0256		54.913	40.0136		54.913	39.8803		54.913	39.8702		54.913	29.5243
56.161	40.9512		56.161	40.8439		56.161	40.831		56.161	40.6911		56.161	40.6804		56.161	30.0548		56.161	40.9017		56.161	40.6909		56.161	24.5521		56.161	33.5625		56.161	33.9777		56.161	40.9533		56.161	40.8463		56.161	40.8335		56.161	40.6935		56.161	40.6829		56.161	30.0548
57.409	41.7751		57.409	41.6622		57.409	41.6486		57.409	41.5019		57.409	41.4905		57.409	30.5834		57.409	41.722		57.409	41.5047		57.409	24.8588		57.409	34.0921		57.409	34.5231		57.409	41.7773		57.409	41.6646		57.409	41.6511		57.409	41.5044		57.409	41.4931		57.409	30.5835
58.657	42.5965		58.657	42.4782		58.657	42.4637		58.657	42.3102		58.657	42.2983		58.657	31.1101		58.657	42.5398		58.657	42.3163		58.657	25.1618		58.657	34.6131		58.657	35.0612		58.657	42.5988		58.657	42.4807		58.657	42.4662		58.657	42.3129		58.657	42.301		58.657	31.1102
59.905	43.4158		59.905	43.2918		59.905	43.2766		59.905	43.1162		59.905	43.1037		59.905	31.6351		59.905	43.3554		59.905	43.1257		59.905	25.4614		59.905	35.1273		59.905	35.5954		59.905	43.4183		59.905	43.2944		59.905	43.2791		59.905	43.119		59.905	43.1065		59.905	31.6352
61.153	44.2331		61.153	44.1035		61.153	44.0874		61.153	43.9204		61.153	43.9074		61.153	32.1584		61.153	44.1688		61.153	43.9329		61.153	25.7577		61.153	35.635		61.153	36.1225		61.153	44.2356		61.153	44.106		61.153	44.0899		61.153	43.9233		61.153	43.9103		61.153	32.1585
62.401	45.0483		62.401	44.9129		62.401	44.8958		62.401	44.723		62.401	44.7093		62.401	32.6802		62.401	44.9801		62.401	44.7382		62.401	26.0502		62.401	36.138		62.401	36.6433		62.401	45.0508		62.401	44.9155		62.401	44.8985		62.401	44.7259		62.401	44.7122		62.401	32.6802
63.649	45.8612		63.649	45.7201		63.649	45.7021		63.649	45.5236		63.649	45.5093		63.649	33.2004		63.649	45.7893		63.649	45.5416		63.649	26.3403		63.649	36.6365		63.649	37.1582		63.649	45.8639		63.649	45.7229		63.649	45.7049		63.649	45.5265		63.649	45.5122		63.649	33.2004
64.897	46.6722		64.897	46.5254		64.897	46.5067		64.897	46.3221		64.897	46.3072		64.897	33.7192		64.897	46.5966		64.897	46.3431		64.897	26.6253		64.897	37.1312		64.897	37.6687		64.897	46.6749		64.897	46.5283		64.897	46.5096		64.897	46.3251		64.897	46.3101		64.897	33.7192
66.145	47.4811		66.145	47.3293		66.145	47.3098		66.145	47.1188		66.145	47.1029		66.145	34.2367		66.145	47.4021		66.145	47.1429		66.145	26.9081		66.145	37.6228		66.145	38.1751		66.145	47.4839		66.145	47.3322		66.145	47.3127		66.145	47.1217		66.145	47.106		66.145	34.2367
67.393	48.288		67.393	48.1316		67.393	48.1112		67.393	47.9133		67.393	47.8967		67.393	34.7529		67.393	48.2061		67.393	47.9408		67.393	27.1892		67.393	38.1095		67.393	38.6772		67.393	48.291		67.393	48.1344		67.393	48.114		67.393	47.9163		67.393	47.8998		67.393	34.7529
68.641	49.0931		68.641	48.9321		68.641	48.9106		68.641	48.7059		68.641	48.6885		68.641	35.2678		68.641	49.0084		68.641	48.7368		68.641	27.4668		68.641	38.5913		68.641	39.1752		68.641	49.0962		68.641	48.9349		68.641	48.9135		68.641	48.7089		68.641	48.6915		68.641	35.2679
69.889	49.8968		69.889	49.7307		69.889	49.7083		69.889	49.4965		69.889	49.4781		69.889	35.7815		69.889	49.809		69.889	49.5311		69.889	27.7425		69.889	39.0708		69.889	39.6707		69.889	49.9001		69.889	49.7336		69.889	49.7112		69.889	49.4995		69.889	49.4812		69.889	35.7815
71.137	50.6992		71.137	50.5277		71.137	50.504		71.137	50.2853		71.137	50.2661		71.137	36.2939		71.137	50.6078		71.137	50.3238		71.137	28.0155		71.137	39.5462		71.137	40.1624		71.137	50.7024		71.137	50.5306		71.137	50.5071		71.137	50.2882		71.137	50.269		71.137	36.294
72.385	51.4999		72.385	51.3227		72.385	51.2981		72.385	51.0724		72.385	51.0522		72.385	36.8052		72.385	51.4049		72.385	51.1149		72.385	28.2859		72.385	40.0187		72.385	40.6497		72.385	51.5031		72.385	51.3258		72.385	51.3012		72.385	51.0751		72.385	51.0549		72.385	36.8053
73.633	52.2989		73.633	52.1163		73.633	52.0904		73.633	51.8576		73.633	51.8364		73.633	37.3153		73.633	52.2004		73.633	51.9043		73.633	28.5543		73.633	40.4877		73.633	41.1341		73.633	52.3022		73.633	52.1193		73.633	52.0935		73.633	51.8602		73.633	51.839		73.633	37.3153
74.881	53.0964		74.881	52.908		74.881	52.8807		74.881	52.6409		74.881	52.6187		74.881	37.8242		74.881	52.9943		74.881	52.6921		74.881	28.82		74.881	40.9537		74.881	41.6153		74.881	53.0997		74.881	52.9111		74.881	52.8839		74.881	52.6436		74.881	52.6214		74.881	37.8243
76.129	53.892		76.129	53.6979		76.129	53.6696		76.129	53.4224		76.129	53.3991		76.129	38.332		76.129	53.7865		76.129	53.4782		76.129	29.0849		76.129	41.4168		76.129	42.0934		76.129	53.8954		76.129	53.701		76.129	53.6725		76.129	53.4252		76.129	53.4019		76.129	38.3321
77.377	54.6862		77.377	54.4865		77.377	54.4567		77.377	54.202		77.377	54.1776		77.377	38.8387		77.377	54.5771		77.377	54.2627		77.377	29.3478		77.377	41.8769		77.377	42.5695		77.377	54.6895		77.377	54.4894		77.377	54.4594		77.377	54.205		77.377	54.1805		77.377	38.8388
78.625	55.4789		78.625	55.2735		78.625	55.2423		78.625	54.98		78.625	54.9544		78.625	39.3444		78.625	55.366		78.625	55.0455		78.625	29.6088		78.625	42.3347		78.625	43.0415		78.625	55.4821		78.625	55.2762		78.625	55.2448		78.625	54.983		78.625	54.9574		78.625	39.3445
79.873	56.2697		79.873	56.0589		79.873	56.0259		79.873	55.7563		79.873	55.7292		79.873	39.8491		79.873	56.1535		79.873	55.8269		79.873	29.8667		79.873	42.7896		79.873	43.5108		79.873	56.273		79.873	56.0614		79.873	56.0285		79.873	55.7593		79.873	55.7324		79.873	39.8491
81.121	57.0591		81.121	56.8425		81.121	56.8078		81.121	56.5308		81.121	56.5024		81.121	40.3528		81.121	56.9394		81.121	56.6066		81.121	30.1239		81.121	43.2414		81.121	43.9777		81.121	57.0623		81.121	56.8451		81.121	56.8105		81.121	56.5339		81.121	56.5057		81.121	40.3529
82.369	57.8471		82.369	57.6245		82.369	57.5881		82.369	57.3037		82.369	57.2739		82.369	40.8556		82.369	57.7237		82.369	57.3846		82.369	30.3789		82.369	43.6911		82.369	44.4412		82.369	57.8503		82.369	57.6272		82.369	57.5909		82.369	57.3069		82.369	57.2774		82.369	40.8556
83.617	58.6339		83.617	58.4049		83.617	58.3665		83.617	58.0749		83.617	58.0438		83.617	41.3574		83.617	58.5066		83.617	58.161		83.617	30.6325		83.617	44.1381		83.617	44.9031		83.617	58.6368		83.617	58.4076		83.617	58.3695		83.617	58.0783		83.617	58.0472		83.617	41.3575
84.865	59.4191		84.865	59.1834		84.865	59.1434		84.865	58.8445		84.865	58.8119		84.865	41.8583		84.865	59.2878		84.865	58.9358		84.865	30.8845		84.865	44.5829		84.865	45.3631		84.865	59.4219		84.865	59.1864		84.865	59.1464		84.865	58.848		84.865	58.8154		84.865	41.8584
86.113	60.2025		86.113	59.9606		86.113	59.9184		86.113	59.6125		86.113	59.5783		86.113	42.3583		86.113	60.0676		86.113	59.7089		86.113	31.134		86.113	45.0256		86.113	45.8205		86.113	60.2054		86.113	59.9635		86.113	59.9215		86.113	59.616		86.113	59.5816		86.113	42.3584
87.361	60.9845		87.361	60.7359		87.361	60.6917		87.361	60.3788		87.361	60.3427		87.361	42.8575		87.361	60.8458		87.361	60.4805		87.361	31.382		87.361	45.466		87.361	46.2752		87.361	60.9874		87.361	60.739		87.361	60.695		87.361	60.3821		87.361	60.3461		87.361	42.8575
88.609	61.765		88.609	61.5096		88.609	61.4635		88.609	61.1431		88.609	61.1052		88.609	43.3558		88.609	61.6224		88.609	61.2506		88.609	31.6282		88.609	45.9051		88.609	46.7274		88.609	61.7679		88.609	61.5129		88.609	61.4668		88.609	61.1466		88.609	61.1087		88.609	43.3558
89.857	62.5437		89.857	62.2819		89.857	62.2336		89.857	61.9057		89.857	61.8661		89.857	43.8532		89.857	62.3974		89.857	62.0194		89.857	31.8733		89.857	46.3416		89.857	47.1784		89.857	62.5469		89.857	62.2852		89.857	62.2369		89.857	61.9092		89.857	61.8695		89.857	43.8532
91.105	63.3212		91.105	63.0526		91.105	63.0021		91.105	62.6666		91.105	62.625		91.105	44.3497		91.105	63.1709		91.105	62.7867		91.105	32.1164		91.105	46.7762		91.105	47.6272		91.105	63.3243		91.105	63.0559		91.105	63.0054		91.105	62.6701		91.105	62.6285		91.105	44.3498
92.353	64.0971		92.353	63.8218		92.353	63.769		92.353	63.4257		92.353	63.3823		92.353	44.8455		92.353	63.943		92.353	63.5524		92.353	32.3582		92.353	47.2081		92.353	48.0736		92.353	64.1003		92.353	63.8251		92.353	63.7723		92.353	63.4292		92.353	63.3858		92.353	44.8455
93.601	64.8715		93.601	64.5894		93.601	64.5342		93.601	64.1832		93.601	64.1377		93.601	45.3404		93.601	64.7135		93.601	64.3164		93.601	32.5979		93.601	47.6381		93.601	48.5179		93.601	64.8748		93.601	64.5928		93.601	64.5375		93.601	64.1866		93.601	64.1413		93.601	45.3404
94.849	65.6445		94.849	65.3555		94.849	65.2976		94.849	64.9387		94.849	64.8915		94.849	45.8345		94.849	65.4824		94.849	65.079		94.849	32.836		94.849	48.0658		94.849	48.9609		94.849	65.6479		94.849	65.3588		94.849	65.3011		94.849	64.9423		94.849	64.8951		94.849	45.8345
96.097	66.4162		96.097	66.12		96.097	66.0596		96.097	65.6927		96.097	65.6438		96.097	46.3279		96.097	66.2499		96.097	65.8399		96.097	33.0732		96.097	48.4914		96.097	49.4026		96.097	66.4196		96.097	66.1233		96.097	66.063		96.097	65.6963		96.097	65.6472		96.097	46.3279
97.345	67.1865		97.345	66.8828		97.345	66.8201		97.345	66.4453		97.345	66.3943		97.345	46.8204		97.345	67.0158		97.345	66.5993		97.345	33.3086		97.345	48.9154		97.345	49.843		97.345	67.1899		97.345	66.8863		97.345	66.8235		97.345	66.4487		97.345	66.3976		97.345	46.8205
98.593	67.9553		98.593	67.6444		98.593	67.5789		98.593	67.196		98.593	67.1432		98.593	47.3122		98.593	67.7802		98.593	67.3572		98.593	33.5433		98.593	49.3372		98.593	50.2808		98.593	67.9587		98.593	67.6478		98.593	67.5823		98.593	67.1994		98.593	67.1465		98.593	47.3122
99.841	68.7226		99.841	68.4044		99.841	68.336		99.841	67.9453		99.841	67.8907		99.841	47.8032		99.841	68.5431		99.841	68.1136		99.841	33.7761		99.841	49.757		99.841	50.7176		99.841	68.7261		99.841	68.4078		99.841	68.3396		99.841	67.9485		99.841	67.8938		99.841	47.8032
101.089	69.4887		101.089	69.1627		101.089	69.0916		101.089	68.6931		101.089	68.6365		101.089	48.2934		101.089	69.3044		101.089	68.8685		101.089	34.0071		101.089	50.1749		101.089	51.153		101.089	69.492		101.089	69.1662		101.089	69.0953		101.089	68.6962		101.089	68.6396		101.089	48.2934
102.337	70.2532		102.337	69.9196		102.337	69.8456		102.337	69.4394		102.337	69.3807		102.337	48.7829		102.337	70.0644		102.337	69.6218		102.337	34.2366		102.337	50.591		102.337	51.5867		102.337	70.2566		102.337	69.9231		102.337	69.8493		102.337	69.4424		102.337	69.3838		102.337	48.7829
103.585	71.0163		103.585	70.6749		103.585	70.5983		103.585	70.1839		103.585	70.1234		103.585	49.2717		103.585	70.8228		103.585	70.3737		103.585	34.465		103.585	51.0055		103.585	52.0187		103.585	71.0198		103.585	70.6785		103.585	70.6018		103.585	70.1871		103.585	70.1265		103.585	49.2717
104.833	71.7781		104.833	71.4287		104.833	71.3494		104.833	70.9271		104.833	70.8644		104.833	49.7598		104.833	71.5797		104.833	71.1241		104.833	34.6921		104.833	51.4182		104.833	52.4491		104.833	71.7816		104.833	71.4324		104.833	71.3529		104.833	70.9303		104.833	70.8676		104.833	49.7598
106.081	72.5385		106.081	72.1812		106.081	72.0991		106.081	71.6688		106.081	71.604		106.081	50.2471		106.081	72.3351		106.081	71.8732		106.081	34.9173		106.081	51.8296		106.081	52.8774		106.081	72.542		106.081	72.1848		106.081	72.1025		106.081	71.6719		106.081	71.6072		106.081	50.2472
107.329	73.2973		107.329	72.9322		107.329	72.8476		107.329	72.4088		107.329	72.3422		107.329	50.7338		107.329	73.089		107.329	72.6208		107.329	35.141		107.329	52.2394		107.329	53.3034		107.329	73.3008		107.329	72.9357		107.329	72.8508		107.329	72.412		107.329	72.3453		107.329	50.7338
108.577	74.0547		108.577	73.6819		108.577	73.5945		108.577	73.1476		108.577	73.0789		108.577	51.2198		108.577	73.8414		108.577	73.367		108.577	35.3646		108.577	52.647		108.577	53.728		108.577	74.0583		108.577	73.6853		108.577	73.5977		108.577	73.1506		108.577	73.082		108.577	51.2198
109.825	74.8106		109.825	74.4304		109.825	74.3401		109.825	73.8848		109.825	73.8142		109.825	51.7051		109.825	74.5924		109.825	74.1119		109.825	35.5867		109.825	53.0543		109.825	54.1506		109.825	74.8144		109.825	74.4336		109.825	74.3432		109.825	73.8879		109.825	73.8172		109.825	51.7051
111.073	75.5651		111.073	75.1774		111.073	75.084		111.073	74.6207		111.073	74.548		111.073	52.1898		111.073	75.3422		111.073	74.8553		111.073	35.807		111.073	53.4589		111.073	54.5719		111.073	75.569		111.073	75.1806		111.073	75.0873		111.073	74.6237		111.073	74.5511		111.073	52.1898
112.321	76.3184		112.321	75.923		112.321	75.8268		112.321	75.3552		112.321	75.2802		112.321	52.6738		112.321	76.0906		112.321	75.5973		112.321	36.0273		112.321	53.8621		112.321	54.992		112.321	76.3223		112.321	75.9261		112.321	75.8301		112.321	75.3582		112.321	75.2833		112.321	52.6738
113.569	77.0704		113.569	76.6671		113.569	76.5682		113.569	76.0882		113.569	76.0107		113.569	53.1572		113.569	76.8377		113.569	76.338		113.569	36.2463		113.569	54.2636		113.569	55.4108		113.569	77.0743		113.569	76.6704		113.569	76.5714		113.569	76.0913		113.569	76.014		113.569	53.1572
114.817	77.8213		114.817	77.4101		114.817	77.308		114.817	76.8197		114.817	76.7398		114.817	53.6399		114.817	77.5835		114.817	77.0772		114.817	36.4635		114.817	54.6635		114.817	55.8275		114.817	77.8251		114.817	77.4133		114.817	77.3114		114.817	76.8229		114.817	76.7431		114.817	53.6399
116.065	78.571		116.065	78.1517		116.065	78.0468		116.065	77.5497		116.065	77.4672		116.065	54.122		116.065	78.3279		116.065	77.815		116.065	36.6789		116.065	55.0618		116.065	56.2429		116.065	78.5747		116.065	78.1549		116.065	78.05		116.065	77.5529		116.065	77.4705		116.065	54.122
117.313	79.3195		117.313	78.8919		117.313	78.7841		117.313	78.2779		117.313	78.1929		117.313	54.6034		117.313	79.071		117.313	78.5514		117.313	36.893		117.313	55.4585		117.313	56.6566		117.313	79.323		117.313	78.8951		117.313	78.7874		117.313	78.2813		117.313	78.1961		117.313	54.6035
118.561	80.0666		118.561	79.6309		118.561	79.5203		118.561	79.0048		118.561	78.9169		118.561	55.0843		118.561	79.8129		118.561	79.2866		118.561	37.1061		118.561	55.853		118.561	57.0688		118.561	80.0701		118.561	79.6341		118.561	79.5235		118.561	79.0081		118.561	78.9201		118.561	55.0844
119.809	80.8125		119.809	80.3686		119.809	80.2553		119.809	79.73		119.809	79.6392		119.809	55.5645		119.809	80.5535		119.809	80.0204		119.809	37.3181		119.809	56.2467		119.809	57.4798		119.809	80.8159		119.809	80.3718		119.809	80.2585		119.809	79.7332		119.809	79.6426		119.809	55.5646
121.057	81.557		121.057	81.105		121.057	80.9889		121.057	80.4535		121.057	80.3602		121.057	56.0442		121.057	81.2928		121.057	80.7528		121.057	37.5278		121.057	56.6387		121.057	57.8886		121.057	81.5605		121.057	81.1083		121.057	80.9922		121.057	80.4568		121.057	80.3635		121.057	56.0443
122.305	82.3004		122.305	81.8405		122.305	81.7212		122.305	81.1755		122.305	81.0796		122.305	56.5233		122.305	82.0309		122.305	81.4839		122.305	37.7372		122.305	57.0294		122.305	58.2966		122.305	82.3039		122.305	81.8437		122.305	81.7245		122.305	81.179		122.305	81.0831		122.305	56.5234
123.553	83.0428		123.553	82.5746		123.553	82.452		123.553	81.8963		123.553	81.7977		123.553	57.0019		123.553	82.7677		123.553	82.2137		123.553	37.9445		123.553	57.4186		123.553	58.7032		123.553	83.0461		123.553	82.5779		123.553	82.4554		123.553	81.8997		123.553	81.8013		123.553	57.0019
124.801	83.7837		124.801	83.3075		124.801	83.1814		124.801	82.6156		124.801	82.5147		124.801	57.4799		124.801	83.5034		124.801	82.942		124.801	38.1496		124.801	57.8064		124.801	59.1081		124.801	83.7871		124.801	83.3108		124.801	83.1848		124.801	82.6192		124.801	82.5183		124.801	57.4799
126.049	84.5234		126.049	84.039		126.049	83.9092		126.049	83.3337		126.049	83.2302		126.049	57.9573		126.049	84.2379		126.049	83.6691		126.049	38.3539		126.049	58.1925		126.049	59.5118		126.049	84.5269		126.049	84.0424		126.049	83.9127		126.049	83.3374		126.049	83.2339		126.049	57.9574
127.297	85.2621		127.297	84.7691		127.297	84.6357		127.297	84.0507		127.297	83.9446		127.297	58.4343		127.297	84.9712		127.297	84.3949		127.297	38.5576		127.297	58.5772		127.297	59.9137		127.297	85.2654		127.297	84.7726		127.297	84.6391		127.297	84.0544		127.297	83.9482		127.297	58.4343
128.545	85.9995		128.545	85.4978		128.545	85.3609		128.545	84.7664		128.545	84.6578		128.545	58.9106		128.545	85.7031		128.545	85.1195		128.545	38.7588		128.545	58.9606		128.545	60.3138		128.545	86.0029		128.545	85.5013		128.545	85.3641		128.545	84.77		128.545	84.6613		128.545	58.9107
129.793	86.736		129.793	86.2252		129.793	86.0845		129.793	85.4808		129.793	85.3696		129.793	59.3865		129.793	86.4338		129.793	85.843		129.793	38.9586		129.793	59.3425		129.793	60.7128		129.793	86.7393		129.793	86.2287		129.793	86.0877		129.793	85.4844		129.793	85.3731		129.793	59.3866
131.041	87.4714		131.041	86.9512		131.041	86.8066		131.041	86.1942		131.041	86.0801		131.041	59.8619		131.041	87.1632		131.041	86.5654		131.041	39.1561		131.041	59.7231		131.041	61.1106		131.041	87.4746		131.041	86.9546		131.041	86.81		131.041	86.1977		131.041	86.0837		131.041	59.8619
132.289	88.2056		132.289	87.6761		132.289	87.5275		132.289	86.9062		132.289	86.7893		132.289	60.3367		132.289	87.8912		132.289	87.2866		132.289	39.352		132.289	60.1021		132.289	61.5068		132.289	88.2089		132.289	87.6793		132.289	87.5309		132.289	86.9097		132.289	86.793		132.289	60.3368
133.537	88.9386		133.537	88.3993		133.537	88.2472		133.537	87.6168		133.537	87.4973		133.537	60.8111		133.537	88.6179		133.537	88.0068		133.537	39.5464		133.537	60.4798		133.537	61.9019		133.537	88.942		133.537	88.4026		133.537	88.2506		133.537	87.6205		133.537	87.501		133.537	60.8112
134.785	89.6704		134.785	89.1213		134.785	88.9655		134.785	88.3265		134.785	88.2039		134.785	61.285		134.785	89.3435		134.785	88.7259		134.785	39.7398		134.785	60.8556		134.785	62.2965		134.785	89.6738		134.785	89.1247		134.785	88.969		134.785	88.3301		134.785	88.2076		134.785	61.285
136.033	90.4009		136.033	89.8422		136.033	89.6828		136.033	89.0348		136.033	88.9092		136.033	61.7583		136.033	90.0678		136.033	89.4438		136.033	39.9301		136.033	61.2293		136.033	62.6892		136.033	90.4044		136.033	89.8456		136.033	89.6863		136.033	89.0385		136.033	88.9129		136.033	61.7584
137.281	91.1303		137.281	90.5619		137.281	90.399		137.281	89.7418		137.281	89.6132		137.281	62.2312		137.281	90.791		137.281	90.1607		137.281	40.121		137.281	61.6017		137.281	63.0802		137.281	91.1337		137.281	90.5653		137.281	90.4024		137.281	89.7455		137.281	89.6169		137.281	62.2313
138.529	91.8581		138.529	91.2804		138.529	91.1138		138.529	90.4474		138.529	90.3159		138.529	62.7036		138.529	91.5131		138.529	90.8764		138.529	40.3105		138.529	61.9727		138.529	63.4696		138.529	91.8617		138.529	91.2839		138.529	91.1173		138.529	90.4512		138.529	90.3196		138.529	62.7037
139.777	92.5851		139.777	91.9978		139.777	91.8277		139.777	91.152		139.777	91.0174		139.777	63.1755		139.777	92.234		139.777	91.591		139.777	40.4987		139.777	62.3423		139.777	63.8581		139.777	92.5886		139.777	92.0013		139.777	91.8311		139.777	91.1556		139.777	91.021		139.777	63.1756
141.025	93.3107		141.025	92.7143		141.025	92.5402		141.025	91.8551		141.025	91.7176		141.025	63.647		141.025	92.954		141.025	92.3045		141.025	40.685		141.025	62.7107		141.025	64.2449		141.025	93.3142		141.025	92.7177		141.025	92.5436		141.025	91.8588		141.025	91.7212		141.025	63.647
142.273	94.0354		142.273	93.4295		142.273	93.2514		142.273	92.5571		142.273	92.4166		142.273	64.1179		142.273	93.6729		142.273	93.0168		142.273	40.8699		142.273	63.0774		142.273	64.6301		142.273	94.0388		142.273	93.4329		142.273	93.2549		142.273	92.5608		142.273	92.4202		142.273	64.118
143.521	94.7587		143.521	94.1437		143.521	93.9616		143.521	93.258		143.521	93.1145		143.521	64.5884		143.521	94.3908		143.521	93.7278		143.521	41.055		143.521	63.4423		143.521	65.0141		143.521	94.7622		143.521	94.147		143.521	93.965		143.521	93.2616		143.521	93.118		143.521	64.5885
144.769	95.4809		144.769	94.8566		144.769	94.6705		144.769	93.9576		144.769	93.811		144.769	65.0585		144.769	95.1078		144.769	94.4377		144.769	41.2377		144.769	63.8055		144.769	65.3964		144.769	95.4844		144.769	94.86		144.769	94.674		144.769	93.9613		144.769	93.8147		144.769	65.0586
146.017	96.202		146.017	95.5683		146.017	95.3782		146.017	94.6563		146.017	94.5065		146.017	65.5281		146.017	95.8236		146.017	95.1463		146.017	41.4196		146.017	64.1674		146.017	65.7768		146.017	96.2056		146.017	95.5718		146.017	95.3816		146.017	94.6598		146.017	94.5101		146.017	65.5282
147.265	96.9221		147.265	96.2789		147.265	96.0844		147.265	95.3538		147.265	95.2011		147.265	65.9973		147.265	96.5384		147.265	95.8538		147.265	41.6012		147.265	64.5282		147.265	66.1557		147.265	96.9258		147.265	96.2824		147.265	96.088		147.265	95.3573		147.265	95.2046		147.265	65.9973
148.513	97.6411		148.513	96.9885		148.513	96.7895		148.513	96.0499		148.513	95.8945		148.513	66.466		148.513	97.2522		148.513	96.5601		148.513	41.7794		148.513	64.8873		148.513	66.5327		148.513	97.6449		148.513	96.992		148.513	96.793		148.513	96.0536		148.513	95.898		148.513	66.4661
149.761	98.3591		149.761	97.6969		149.761	97.4933		149.761	96.7453		149.761	96.5867		149.761	66.9343		149.761	97.9649		149.761	97.2652		149.761	41.9563		149.761	65.2449		149.761	66.9078		149.761	98.363		149.761	97.7003		149.761	97.4968		149.761	96.7489		149.761	96.5902		149.761	66.9343
151.009	99.0762		151.009	98.4039		151.009	98.1959		151.009	97.4397		151.009	97.2778		151.009	67.4021		151.009	98.6763		151.009	97.969		151.009	42.1325		151.009	65.6003		151.009	67.2814		151.009	99.0801		151.009	98.4074		151.009	98.1995		151.009	97.4433		151.009	97.2813		151.009	67.4022
152.257	99.7923		152.257	99.1097		152.257	98.8975		152.257	98.1331		152.257	97.9679		152.257	67.8695		152.257	99.3867		152.257	98.6717		152.257	42.3063		152.257	65.9544		152.257	67.6536		152.257	99.7961		152.257	99.1132		152.257	98.901		152.257	98.1366		152.257	97.9713		152.257	67.8696
153.505	100.507		153.505	99.8144		153.505	99.5977		153.505	98.8253		153.505	98.6568		153.505	68.3365		153.505	100.096		153.505	99.3733		153.505	42.4774		153.505	66.3067		153.505	68.0244		153.505	100.511		153.505	99.8179		153.505	99.6013		153.505	98.8288		153.505	98.6603		153.505	68.3365
154.753	101.221		154.753	100.518		154.753	100.297		154.753	99.5165		154.753	99.3447		154.753	68.803		154.753	100.804		154.753	100.074		154.753	42.6477		154.753	66.657		154.753	68.3938		154.753	101.225		154.753	100.521		154.753	100.3		154.753	99.52		154.753	99.348		154.753	68.8031
156.001	101.934		156.001	101.22		156.001	100.995		156.001	100.207		156.001	100.031		156.001	69.2691		156.001	101.511		156.001	100.773		156.001	42.8172		156.001	67.0068		156.001	68.7608		156.001	101.938		156.001	101.224		156.001	100.999		156.001	100.21		156.001	100.035		156.001	69.2692
157.249	102.646		157.249	101.921		157.249	101.692		157.249	100.896		157.249	100.717		157.249	69.7348		157.249	102.216		157.249	101.472		157.249	42.9859		157.249	67.3544		157.249	69.1263		157.249	102.65		157.249	101.925		157.249	101.696		157.249	100.899		157.249	100.72		157.249	69.7348
158.497	103.357		158.497	102.622		158.497	102.388		158.497	101.584		158.497	101.401		158.497	70.2001		158.497	102.921		158.497	102.169		158.497	43.1513		158.497	67.7003		158.497	69.4903		158.497	103.361		158.497	102.625		158.497	102.392		158.497	101.587		158.497	101.404		158.497	70.2001
159.745	104.067		159.745	103.321		159.745	103.083		159.745	102.271		159.745	102.084		159.745	70.6649		159.745	103.624		159.745	102.865		159.745	43.3154		159.745	68.0442		159.745	69.8524		159.745	104.07		159.745	103.324		159.745	103.087		159.745	102.274		159.745	102.088		159.745	70.665
160.993	104.775		160.993	104.019		160.993	103.777		160.993	102.956		160.993	102.766		160.993	71.1294		160.993	104.327		160.993	103.56		160.993	43.4784		160.993	68.3859		160.993	70.2124		160.993	104.779		160.993	104.022		160.993	103.781		160.993	102.96		160.993	102.769		160.993	71.1294
162.241	105.483		162.241	104.716		162.241	104.47		162.241	103.641		162.241	103.447		162.241	71.5934		162.241	105.028		162.241	104.254		162.241	43.6384		162.241	68.7253		162.241	70.571		162.241	105.487		162.241	104.72		162.241	104.474		162.241	103.644		162.241	103.45		162.241	71.5934
163.489	106.189		163.489	105.412		163.489	105.162		163.489	104.325		163.489	104.126		163.489	72.057		163.489	105.728		163.489	104.947		163.489	43.7971		163.489	69.0625		163.489	70.9272		163.489	106.193		163.489	105.416		163.489	105.166		163.489	104.328		163.489	104.13		163.489	72.057
164.737	106.895		164.737	106.108		164.737	105.853		164.737	105.007		164.737	104.805		164.737	72.5202		164.737	106.428		164.737	105.639		164.737	43.9543		164.737	69.3976		164.737	71.282		164.737	106.899		164.737	106.111		164.737	105.857		164.737	105.01		164.737	104.808		164.737	72.5202
165.985	107.6		165.985	106.802		165.985	106.543		165.985	105.688		165.985	105.482		165.985	72.9829		165.985	107.126		165.985	106.33		165.985	44.1095		165.985	69.7308		165.985	71.6338		165.985	107.603		165.985	106.806		165.985	106.547		165.985	105.692		165.985	105.486		165.985	72.9829
167.233	108.303		167.233	107.496		167.233	107.232		167.233	106.368		167.233	106.158		167.233	73.4453		167.233	107.823		167.233	107.02		167.233	44.2628		167.233	70.0626		167.233	71.984		167.233	108.306		167.233	107.499		167.233	107.236		167.233	106.372		167.233	106.162		167.233	73.4453
168.481	109.005		168.481	108.188		168.481	107.92		168.481	107.047		168.481	106.833		168.481	73.9072		168.481	108.52		168.481	107.709		168.481	44.4127		168.481	70.392		168.481	72.3323		168.481	109.009		168.481	108.192		168.481	107.923		168.481	107.051		168.481	106.837		168.481	73.9072
169.729	109.706		169.729	108.88		169.729	108.607		169.729	107.725		169.729	107.507		169.729	74.3687		169.729	109.216		169.729	108.397		169.729	44.5608		169.729	70.7187		169.729	72.6783		169.729	109.71		169.729	108.883		169.729	108.61		169.729	107.729		169.729	107.511		169.729	74.3688
170.977	110.406		170.977	109.57		170.977	109.293		170.977	108.402		170.977	108.179		170.977	74.8299		170.977	109.911		170.977	109.085		170.977	44.7067		170.977	71.0436		170.977	73.0208		170.977	110.41		170.977	109.574		170.977	109.296		170.977	108.406		170.977	108.183		170.977	74.8299
172.225	111.106		172.225	110.26		172.225	109.977		172.225	109.078		172.225	108.851		172.225	75.2906		172.225	110.605		172.225	109.771		172.225	44.8504		172.225	71.3656		172.225	73.3603		172.225	111.109		172.225	110.263		172.225	109.981		172.225	109.082		172.225	108.855		172.225	75.2907
173.473	111.804		173.473	110.948		173.473	110.661		173.473	109.753		173.473	109.522		173.473	75.751		173.473	111.298		173.473	110.456		173.473	44.992		173.473	71.6843		173.473	73.6975		173.473	111.808		173.473	110.952		173.473	110.664		173.473	109.757		173.473	109.526		173.473	75.751
174.721	112.501		174.721	111.636		174.721	111.343		174.721	110.427		174.721	110.192		174.721	76.2109		174.721	111.99		174.721	111.139		174.721	45.13		174.721	72.0006		174.721	74.0319		174.721	112.505		174.721	111.639		174.721	111.347		174.721	110.431		174.721	110.196		174.721	76.211
175.969	113.198		175.969	112.323		175.969	112.025		175.969	111.1		175.969	110.86		175.969	76.6705		175.969	112.681		175.969	111.822		175.969	45.2663		175.969	72.3144		175.969	74.3643		175.969	113.201		175.969	112.326		175.969	112.028		175.969	111.104		175.969	110.864		175.969	76.6706
177.217	113.893		177.217	113.008		177.217	112.705		177.217	111.772		177.217	111.528		177.217	77.1297		177.217	113.371		177.217	112.504		177.217	45.4004		177.217	72.6248		177.217	74.6936		177.217	113.897		177.217	113.012		177.217	112.709		177.217	111.776		177.217	111.532		177.217	77.1298
178.465	114.588		178.465	113.693		178.465	113.384		178.465	112.443		178.465	112.195		178.465	77.5886		178.465	114.061		178.465	113.185		178.465	45.5326		178.465	72.9309		178.465	75.0193		178.465	114.592		178.465	113.697		178.465	113.388		178.465	112.447		178.465	112.199		178.465	77.5887
179.713	115.282		179.713	114.377		179.713	114.062		179.713	113.113		179.713	112.86		179.713	78.0471		179.713	114.749		179.713	113.865		179.713	45.6616		179.713	73.2335		179.713	75.3406		179.713	115.286		179.713	114.38		179.713	114.066		179.713	113.117		179.713	112.864		179.713	78.0471
180.961	115.975		180.961	115.06		180.961	114.74		180.961	113.782		180.961	113.525		180.961	78.5052		180.961	115.437		180.961	114.544		180.961	45.7882		180.961	73.5316		180.961	75.6579		180.961	115.979		180.961	115.063		180.961	114.743		180.961	113.786		180.961	113.529		180.961	78.5053
182.209	116.667		182.209	115.741		182.209	115.416		182.209	114.45		182.209	114.188		182.209	78.963		182.209	116.123		182.209	115.222		182.209	45.9115		182.209	73.8251		182.209	75.9713		182.209	116.671		182.209	115.745		182.209	115.419		182.209	114.454		182.209	114.192		182.209	78.963
183.457	117.358		183.457	116.422		183.457	116.091		183.457	115.117		183.457	114.851		183.457	79.4204		183.457	116.809		183.457	115.898		183.457	46.0311		183.457	74.1136		183.457	76.2791		183.457	117.362		183.457	116.425		183.457	116.095		183.457	115.121		183.457	114.855		183.457	79.4204
184.705	118.048		184.705	117.101		184.705	116.765		184.705	115.783		184.705	115.513		184.705	79.8774		184.705	117.494		184.705	116.574		184.705	46.1466		184.705	74.396		184.705	76.5809		184.705	118.052		184.705	117.105		184.705	116.769		184.705	115.787		184.705	115.517		184.705	79.8775
185.953	118.738		185.953	117.78		185.953	117.438		185.953	116.448		185.953	116.174		185.953	80.3341		185.953	118.177		185.953	117.249		185.953	46.2566		185.953	74.6716		185.953	76.8761		185.953	118.741		185.953	117.784		185.953	117.442		185.953	116.452		185.953	116.177		185.953	80.3342
187.201	119.426		187.201	118.458		187.201	118.11		187.201	117.112		187.201	116.833		187.201	80.7904		187.201	118.86		187.201	117.923		187.201	46.3563		187.201	74.9386		187.201	77.1623		187.201	119.43		187.201	118.461		187.201	118.114		187.201	117.116		187.201	116.837		187.201	80.7905
188.449	120.114		188.449	119.134		188.449	118.781		188.449	117.775		188.449	117.492		188.449	81.2463		188.449	119.542		188.449	118.596		188.449	46.4502		188.449	75.194		188.449	77.4359		188.449	120.117		188.449	119.138		188.449	118.785		188.449	117.779		188.449	117.496		188.449	81.2464
189.697	120.8		189.697	119.81		189.697	119.451		189.697	118.438		189.697	118.15		189.697	81.7019		189.697	120.223		189.697	119.268		189.697	46.5291		189.697	75.4253		189.697	77.6856		189.697	120.804		189.697	119.814		189.697	119.456		189.697	118.442		189.697	118.154		189.697	81.7019
190.945	121.486		190.945	120.485		190.945	120.121		190.945	119.099		190.945	118.807		190.945	82.1571		190.945	120.903		190.945	119.939		189.884	46.5378		189.884	75.4539		189.884	77.717		190.945	121.49		190.945	120.489		190.945	120.125		190.945	119.103		190.945	118.811		190.945	82.1571
192.193	122.171		192.193	121.159		192.193	120.789		192.193	119.76		192.193	119.463		192.193	82.6119		192.193	121.582		192.193	120.609											192.193	122.174		192.193	121.163		192.193	120.794		192.193	119.764		192.193	119.467		192.193	82.6119
193.441	122.854		193.441	121.832		193.441	121.457		193.441	120.419		193.441	120.118		193.441	83.0663		193.441	122.261		193.441	121.278											193.441	122.858		193.441	121.836		193.441	121.461		193.441	120.423		193.441	120.123		193.441	83.0664
194.689	123.537		194.689	122.504		194.689	122.124		194.689	121.078		194.689	120.773		194.689	83.5204		194.689	122.938		194.689	121.947											194.689	123.541		194.689	122.508		194.689	122.128		194.689	121.082		194.689	120.777		194.689	83.5204
195.937	124.219		195.937	123.176		195.937	122.79		195.937	121.736		195.937	121.426		195.937	83.974		195.937	123.614		195.937	122.614											195.937	124.223		195.937	123.18		195.937	122.794		195.937	121.74		195.937	121.43		195.937	83.9741
197.185	124.9		197.185	123.846		197.185	123.455		197.185	122.393		197.185	122.079		197.185	84.4274		197.185	124.29		197.185	123.281											197.185	124.904		197.185	123.85		197.185	123.459		197.185	122.397		197.185	122.083		197.185	84.4275
198.433	125.581		198.433	124.516		198.433	124.119		198.433	123.049		198.433	122.73		198.433	84.8803		198.433	124.965		198.433	123.947											198.433	125.585		198.433	124.52		198.433	124.124		198.433	123.053		198.433	122.734		198.433	84.8804
199.681	126.26		199.681	125.185		199.681	124.783		199.681	123.704		199.681	123.381		199.681	85.3329		199.681	125.638		199.681	124.612											199.681	126.264		199.681	125.189		199.681	124.787		199.681	123.709		199.681	123.385		199.681	85.333
200.929	126.938		200.929	125.853		200.929	125.445		200.929	124.359		200.929	124.03		200.929	85.7852		200.929	126.311		200.929	125.276											200.929	126.942		200.929	125.857		200.929	125.45		200.929	124.363		200.929	124.034		200.929	85.7853
202.177	127.616		202.177	126.52		202.177	126.107		202.177	125.013		202.177	124.679		202.177	86.2371		202.177	126.983		202.177	125.939											202.177	127.62		202.177	126.525		202.177	126.111		202.177	125.017		202.177	124.683		202.177	86.2371
203.425	128.293		203.425	127.187		203.425	126.768		203.425	125.665		203.425	125.327		203.425	86.6886		203.425	127.655		203.425	126.602											203.425	128.297		203.425	127.191		203.425	126.772		203.425	125.669		203.425	125.331		203.425	86.6887
204.673	128.969		204.673	127.853		204.673	127.428		204.673	126.317		204.673	125.974		204.673	87.1398		204.673	128.325		204.673	127.263											204.673	128.973		204.673	127.857		204.673	127.432		204.673	126.321		204.673	125.977		204.673	87.1399
205.921	129.644		205.921	128.518		205.921	128.088		205.921	126.968		205.921	126.62		205.921	87.5907		205.921	128.995		205.921	127.924											205.921	129.648		205.921	128.522		205.921	128.092		205.921	126.972		205.921	126.623		205.921	87.5908
207.169	130.318		207.169	129.182		207.169	128.746		207.169	127.618		207.169	127.265		207.169	88.0412		207.169	129.664		207.169	128.584											207.169	130.322		207.169	129.186		207.169	128.75		207.169	127.622		207.169	127.268		207.169	88.0413
208.417	130.991		208.417	129.845		208.417	129.404		208.417	128.267		208.417	127.909		208.417	88.4914		208.417	130.333		208.417	129.243											208.417	130.996		208.417	129.849		208.417	129.408		208.417	128.271		208.417	127.912		208.417	88.4915
209.665	131.664		209.665	130.508		209.665	130.06		209.665	128.916		209.665	128.552		209.665	88.9413		209.665	131		209.665	129.902											209.665	131.668		209.665	130.512		209.665	130.065		209.665	128.92		209.665	128.555		209.665	88.9414
210.913	132.336		210.913	131.169		210.913	130.716		210.913	129.564		210.913	129.195		210.913	89.3908		210.913	131.667		210.913	130.56											210.913	132.34		210.913	131.174		210.913	130.72		210.913	129.567		210.913	129.198		210.913	89.3909
212.161	133.006		212.161	131.831		212.161	131.371		212.161	130.21		212.161	129.836		212.161	89.8401		212.161	132.333		212.161	131.216											212.161	133.011		212.161	131.835		212.161	131.376		212.161	130.214		212.161	129.839		212.161	89.8401
213.409	133.677		213.409	132.491		213.409	132.026		213.409	130.856		213.409	130.477		213.409	90.2889		213.409	132.998		213.409	131.872											213.409	133.681		213.409	132.495		213.409	132.03		213.409	130.859		213.409	130.48		213.409	90.289
214.657	134.346		214.657	133.151		214.657	132.679		214.657	131.501		214.657	131.117		214.657	90.7375		214.657	133.662		214.657	132.527											214.657	134.351		214.657	133.155		214.657	132.683		214.657	131.505		214.657	131.12		214.657	90.7375
215.905	135.015		215.905	133.81		215.905	133.332		215.905	132.145		215.905	131.756		215.905	91.1856		215.905	134.326		215.905	133.181											215.905	135.019		215.905	133.814		215.905	133.336		215.905	132.149		215.905	131.759		215.905	91.1857
217.153	135.683		217.153	134.468		217.153	133.983		217.153	132.788		217.153	132.394		217.153	91.6335		217.153	134.989		217.153	133.834											217.153	135.687		217.153	134.471		217.153	133.987		217.153	132.792		217.153	132.398		217.153	91.6335
218.401	136.35		218.401	135.125		218.401	134.634		218.401	133.431		218.401	133.032		218.401	92.081		218.401	135.651		218.401	134.487											218.401	136.354		218.401	135.129		218.401	134.638		218.401	133.435		218.401	133.035		218.401	92.081
219.649	137.016		219.649	135.781		219.649	135.284		219.649	134.073		219.649	133.668		219.649	92.5281		219.649	136.313		219.649	135.138											219.649	137.021		219.649	135.785		219.649	135.288		219.649	134.077		219.649	133.672		219.649	92.5282
220.897	137.682		220.897	136.437		220.897	135.933		220.897	134.714		220.897	134.304		220.897	92.9749		220.897	136.974		220.897	135.788											220.897	137.686		220.897	136.441		220.897	135.937		220.897	134.718		220.897	134.308		220.897	92.9749
222.145	138.347		222.145	137.092		222.145	136.582		222.145	135.355		222.145	134.94		222.145	93.4213		222.145	137.633		222.145	136.438											222.145	138.351		222.145	137.096		222.145	136.585		222.145	135.358		222.145	134.943		222.145	93.4214
223.393	139.011		223.393	137.746		223.393	137.229		223.393	135.994		223.393	135.574		223.393	93.8674		223.393	138.293		223.393	137.087											223.393	139.016		223.393	137.75		223.393	137.233		223.393	135.998		223.393	135.578		223.393	93.8675
224.641	139.675		224.641	138.4		224.641	137.876		224.641	136.633		224.641	136.208		224.641	94.3132		224.641	138.951		224.641	137.735											224.641	139.679		224.641	138.404		224.641	137.879		224.641	136.637		224.641	136.212		224.641	94.3133
225.889	140.338		225.889	139.053		225.889	138.521		225.889	137.271		225.889	136.841		225.889	94.7587		225.889	139.609		225.889	138.382											225.889	140.342		225.889	139.057		225.889	138.525		225.889	137.275		225.889	136.845		225.889	94.7587
227.137	141		227.137	139.704		227.137	139.166		227.137	137.909		227.137	137.473		227.137	95.2038		227.137	140.266		227.137	139.029											227.137	141.004		227.137	139.708		227.137	139.17		227.137	137.912		227.137	137.477		227.137	95.2038
228.385	141.661		228.385	140.356		228.385	139.811		228.385	138.546		228.385	138.105		228.385	95.6486		228.385	140.922		228.385	139.674											228.385	141.666		228.385	140.36		228.385	139.814		228.385	138.549		228.385	138.108		228.385	95.6486
229.633	142.322		229.633	141.006		229.633	140.454		229.633	139.182		229.633	138.735		229.633	96.0931		229.633	141.578		229.633	140.319											229.633	142.326		229.633	141.01		229.633	140.458		229.633	139.185		229.633	138.739		229.633	96.0931
230.881	142.982		230.881	141.656		230.881	141.097		230.881	139.817		230.881	139.365		230.881	96.5372		230.881	142.232		230.881	140.963											230.881	142.986		230.881	141.66		230.881	141.1		230.881	139.821		230.881	139.369		230.881	96.5373
232.129	143.641		232.129	142.305		232.129	141.739		232.129	140.452		232.129	139.995		232.129	96.981		232.129	142.886		232.129	141.607											232.129	143.645		232.129	142.309		232.129	141.743		232.129	140.456		232.129	139.998		232.129	96.9811
233.377	144.299		233.377	142.953		233.377	142.38		233.377	141.086		233.377	140.623		233.377	97.4245		233.377	143.539		233.377	142.25											233.377	144.304		233.377	142.957		233.377	142.384		233.377	141.09		233.377	140.626		233.377	97.4246
234.625	144.957		234.625	143.601		234.625	143.021		234.625	141.719		234.625	141.251		234.625	97.8678		234.625	144.192		234.625	142.891											234.625	144.962		234.625	143.604		234.625	143.025		234.625	141.723		234.625	141.254		234.625	97.8678
235.873	145.614		235.873	144.247		235.873	143.661		235.873	142.352		235.873	141.877		235.873	98.3107		235.873	144.844		235.873	143.533											235.873	145.619		235.873	144.251		235.873	143.665		235.873	142.356		235.873	141.881		235.873	98.3107
237.121	146.27		237.121	144.893		237.121	144.3		237.121	142.984		237.121	142.504		237.121	98.7533		237.121	145.494		237.121	144.173											237.121	146.275		237.121	144.897		237.121	144.304		237.121	142.988		237.121	142.507		237.121	98.7534
238.369	146.926		238.369	145.538		238.369	144.939		238.369	143.615		238.369	143.129		238.369	99.1957		238.369	146.144		238.369	144.813											238.369	146.93		238.369	145.542		238.369	144.942		238.369	143.619		238.369	143.133		238.369	99.1957
239.617	147.581		239.617	146.183		239.617	145.577		239.617	144.246		239.617	143.754		239.617	99.6377		239.617	146.794		239.617	145.452											239.617	147.585		239.617	146.187		239.617	145.58		239.617	144.249		239.617	143.757		239.617	99.6378
240.865	148.235		240.865	146.827		240.865	146.214		240.865	144.876		240.865	144.378		240.865	100.079		240.865	147.443		240.865	146.091											240.865	148.239		240.865	146.831		240.865	146.218		240.865	144.879		240.865	144.381		240.865	100.079
242.113	148.888		242.113	147.47		242.113	146.85		242.113	145.505		242.113	145.001		242.113	100.521		242.113	148.091		242.113	146.728											242.113	148.893		242.113	147.474		242.113	146.854		242.113	145.508		242.113	145.005		242.113	100.521
243.361	149.541		243.361	148.113		243.361	147.486		243.361	146.133		243.361	145.624		243.361	100.962		243.361	148.738		243.361	147.365											243.361	149.545		243.361	148.117		243.361	147.49		243.361	146.137		243.361	145.627		243.361	100.962
244.609	150.193		244.609	148.755		244.609	148.121		244.609	146.761		244.609	146.245		244.609	101.403		244.609	149.385		244.609	148.002											244.609	150.197		244.609	148.759		244.609	148.125		244.609	146.764		244.609	146.249		244.609	101.403
245.857	150.844		245.857	149.397		245.857	148.756		245.857	147.388		245.857	146.867		245.857	101.844		245.857	150.03		245.857	148.638											245.857	150.849		245.857	149.4		245.857	148.759		245.857	147.392		245.857	146.87		245.857	101.844
247.105	151.495		247.105	150.037		247.105	149.389		247.105	148.014		247.105	147.487		247.105	102.284		247.105	150.675		247.105	149.273											247.105	151.499		247.105	150.041		247.105	149.393		247.105	148.018		247.105	147.491		247.105	102.284
248.353	152.145		248.353	150.678		248.353	150.022		248.353	148.64		248.353	148.107		248.353	102.724		248.353	151.32		248.353	149.907											248.353	152.149		248.353	150.681		248.353	150.026		248.353	148.643		248.353	148.111		248.353	102.724
249.601	152.794		249.601	151.317		249.601	150.655		249.601	149.265		249.601	148.726		249.601	103.164		249.601	151.964		249.601	150.541											249.601	152.799		249.601	151.321		249.601	150.658		249.601	149.269		249.601	148.73		249.601	103.164
250.849	153.443		250.849	151.956		250.849	151.286		250.849	149.889		250.849	149.344		250.849	103.603		250.849	152.607		250.849	151.174											250.849	153.447		250.849	151.96		250.849	151.29		250.849	149.893		250.849	149.348		250.849	103.603
252.097	154.091		252.097	152.594		252.097	151.917		252.097	150.513		252.097	149.962		252.097	104.042		252.097	153.249		252.097	151.806											252.097	154.095		252.097	152.598		252.097	151.921		252.097	150.517		252.097	149.966		252.097	104.042
253.345	154.738		253.345	153.232		253.345	152.547		253.345	151.136		253.345	150.579		253.345	104.481		253.345	153.892		253.345	152.438											253.345	154.742		253.345	153.236		253.345	152.551		253.345	151.14		253.345	150.583		253.345	104.481
254.593	155.385		254.593	153.869		254.593	153.177		254.593	151.758		254.593	151.195		254.593	104.92		254.593	154.533		254.593	153.069											254.593	155.389		254.593	153.873		254.593	153.181		254.593	151.762		254.593	151.199		254.593	104.92
255.841	156.031		255.841	154.506		255.841	153.806		255.841	152.38		255.841	151.811		255.841	105.358		255.841	155.174		255.841	153.7											255.841	156.035		255.841	154.509		255.841	153.81		255.841	152.384		255.841	151.815		255.841	105.358
257.089	156.676		257.089	155.142		257.089	154.434		257.089	153.001		257.089	152.426		257.089	105.796		257.089	155.814		257.089	154.329											257.089	156.68		257.089	155.145		257.089	154.438		257.089	153.005		257.089	152.43		257.089	105.796
258.337	157.321		258.337	155.777		258.337	155.061		258.337	153.622		258.337	153.04		258.337	106.234		258.337	156.454		258.337	154.959											258.337	157.325		258.337	155.78		258.337	155.065		258.337	153.626		258.337	153.044		258.337	106.234
259.585	157.965		259.585	156.412		259.585	155.688		259.585	154.242		259.585	153.653		259.585	106.671		259.585	157.093		259.585	155.587											259.585	157.969		259.585	156.415		259.585	155.692		259.585	154.245		259.585	153.657		259.585	106.671
260.833	158.609		260.833	157.046		260.833	156.315		260.833	154.861		260.833	154.266		260.833	107.108		260.833	157.731		260.833	156.215											260.833	158.613		260.833	157.049		260.833	156.318		260.833	154.865		260.833	154.27		260.833	107.108
262.081	159.252		262.081	157.679		262.081	156.94		262.081	155.48		262.081	154.878		262.081	107.545		262.081	158.369		262.081	156.842											262.081	159.256		262.081	157.683		262.081	156.944		262.081	155.483		262.081	154.882		262.081	107.545
263.329	159.894		263.329	158.312		263.329	157.565		263.329	156.097		263.329	155.49		263.329	107.982		263.329	159.007		263.329	157.469											263.329	159.898		263.329	158.316		263.329	157.569		263.329	156.101		263.329	155.494		263.329	107.982
264.577	160.536		264.577	158.945		264.577	158.189		264.577	156.715		264.577	156.101		264.577	108.418		264.577	159.643		264.577	158.095											264.577	160.54		264.577	158.948		264.577	158.193		264.577	156.719		264.577	156.105		264.577	108.418
265.825	161.178		265.825	159.576		265.825	158.813		265.825	157.332		265.825	156.711		265.825	108.854		265.825	160.28		265.825	158.72											265.825	161.181		265.825	159.58		265.825	158.816		265.825	157.335		265.825	156.715		265.825	108.854
267.073	161.818		267.073	160.207		267.073	159.436		267.073	157.948		267.073	157.321		267.073	109.29		267.073	160.916		267.073	159.345											267.073	161.822		267.073	160.211		267.073	159.439		267.073	157.952		267.073	157.325		267.073	109.29
268.321	162.458		268.321	160.838		268.321	160.058		268.321	158.563		268.321	157.929		268.321	109.725		268.321	161.551		268.321	159.969											268.321	162.462		268.321	160.842		268.321	160.062		268.321	158.567		268.321	157.934		268.321	109.726
269.569	163.098		269.569	161.468		269.569	160.679		269.569	159.178		269.569	158.538		269.569	110.161		269.569	162.185		269.569	160.593											269.569	163.102		269.569	161.472		269.569	160.683		269.569	159.182		269.569	158.542		269.569	110.161
270.817	163.737		270.817	162.097		270.817	161.3		270.817	159.792		270.817	159.145		270.817	110.596		270.817	162.819		270.817	161.216											270.817	163.741		270.817	162.101		270.817	161.304		270.817	159.796		270.817	159.15		270.817	110.596
272.065	164.376		272.065	162.726		272.065	161.921		272.065	160.405		272.065	159.752		272.065	111.03		272.065	163.452		272.065	161.838											272.065	164.38		272.065	162.73		272.065	161.925		272.065	160.41		272.065	159.757		272.065	111.031
273.313	165.014		273.313	163.354		273.313	162.541		273.313	161.018		273.313	160.359		273.313	111.465		273.313	164.085		273.313	162.46											273.313	165.018		273.313	163.358		273.313	162.545		273.313	161.023		273.313	160.363		273.313	111.465
274.561	165.651		274.561	163.982		274.561	163.16		274.561	161.631		274.561	160.964		274.561	111.899		274.561	164.718		274.561	163.081											274.561	165.655		274.561	163.985		274.561	163.164		274.561	161.635		274.561	160.969		274.561	111.899
275.809	166.288		275.809	164.609		275.809	163.778		275.809	162.242		275.809	161.57		275.809	112.333		275.809	165.349		275.809	163.702											275.809	166.292		275.809	164.612		275.809	163.782		275.809	162.247		275.809	161.574		275.809	112.333
277.057	166.924		277.057	165.235		277.057	164.397		277.057	162.854		277.057	162.174		277.057	112.766		277.057	165.98		277.057	164.322											277.057	166.928		277.057	165.239		277.057	164.4		277.057	162.858		277.057	162.179		277.057	112.767
278.305	167.56		278.305	165.861		278.305	165.014		278.305	163.464		278.305	162.778		278.305	113.2		278.305	166.611		278.305	164.942											278.305	167.564		278.305	165.865		278.305	165.018		278.305	163.468		278.305	162.782		278.305	113.2
279.553	168.196		279.553	166.486		279.553	165.631		279.553	164.074		279.553	163.381		279.553	113.633		279.553	167.241		279.553	165.561											279.553	168.2		279.553	166.49		279.553	165.634		279.553	164.078		279.553	163.386		279.553	113.633
280.801	168.83		280.801	167.111		280.801	166.247		280.801	164.684		280.801	163.984		280.801	114.066		280.801	167.87		280.801	166.179											280.801	168.834		280.801	167.115		280.801	166.25		280.801	164.688		280.801	163.989		280.801	114.066
282.049	169.465		282.049	167.735		282.049	166.862		282.049	165.292		282.049	164.586		282.049	114.498		282.049	168.499		282.049	166.797											282.049	169.469		282.049	167.739		282.049	166.866		282.049	165.297		282.049	164.591		282.049	114.498
283.297	170.098		283.297	168.359		283.297	167.477		283.297	165.901		283.297	165.188		283.297	114.93		283.297	169.127		283.297	167.414											283.297	170.102		283.297	168.363		283.297	167.481		283.297	165.905		283.297	165.192		283.297	114.931
284.545	170.732		284.545	168.982		284.545	168.091		284.545	166.508		284.545	165.789		284.545	115.362		284.545	169.755		284.545	168.031											284.545	170.736		284.545	168.986		284.545	168.095		284.545	166.513		284.545	165.793		284.545	115.363
285.793	171.364		285.793	169.604		285.793	168.704		285.793	167.115		285.793	166.389		285.793	115.794		285.793	170.382		285.793	168.647											285.793	171.368		285.793	169.608		285.793	168.709		285.793	167.12		285.793	166.394		285.793	115.794
287.041	171.996		287.041	170.226		287.041	169.317		287.041	167.722		287.041	166.989		287.041	116.226		287.041	171.009		287.041	169.263											287.041	172		287.041	170.23		287.041	169.322		287.041	167.726		287.041	166.993		287.041	116.226
288.289	172.628		288.289	170.848		288.289	169.93		288.289	168.328		288.289	167.588		288.289	116.657		288.289	171.635		288.289	169.878											288.289	172.632		288.289	170.851		288.289	169.934		288.289	168.332		288.289	167.593		288.289	116.657
289.537	173.259		289.537	171.469		289.537	170.542		289.537	168.933		289.537	168.187		289.537	117.088		289.537	172.26		289.537	170.492											289.537	173.263		289.537	171.472		289.537	170.546		289.537	168.938		289.537	168.191		289.537	117.088
290.785	173.89		290.785	172.089		290.785	171.153		290.785	169.538		290.785	168.785		290.785	117.519		290.785	172.885		290.785	171.106											290.785	173.894		290.785	172.093		290.785	171.157		290.785	169.543		290.785	168.789		290.785	117.519
292.033	174.52		292.033	172.709		292.033	171.764		292.033	170.143		292.033	169.382		292.033	117.95		292.033	173.51		292.033	171.72											292.033	174.524		292.033	172.713		292.033	171.768		292.033	170.147		292.033	169.386		292.033	117.95
293.281	175.15		293.281	173.328		293.281	172.374		293.281	170.746		293.281	169.979		293.281	118.38		293.281	174.134		293.281	172.333											293.281	175.154		293.281	173.332		293.281	172.379		293.281	170.751		293.281	169.983		293.281	118.38
294.529	175.779		294.529	173.947		294.529	172.984		294.529	171.35		294.529	170.575		294.529	118.81		294.529	174.757		294.529	172.945											294.529	175.783		294.529	173.951		294.529	172.988		294.529	171.354		294.529	170.579		294.529	118.81
295.777	176.407		295.777	174.565		295.777	173.593		295.777	171.952		295.777	171.171		295.777	119.24		295.777	175.38		295.777	173.557											295.777	176.411		295.777	174.57		295.777	173.597		295.777	171.957		295.777	171.175		295.777	119.24
297.025	177.035		297.025	175.183		297.025	174.202		297.025	172.554		297.025	171.766		297.025	119.669		297.025	176.002		297.025	174.168											297.025	177.04		297.025	175.187		297.025	174.206		297.025	172.559		297.025	171.77		297.025	119.669
298.273	177.663		298.273	175.801		298.273	174.81		298.273	173.156		298.273	172.361		298.273	120.099		298.273	176.624		298.273	174.779											298.273	177.667		298.273	175.805		298.273	174.814		298.273	173.161		298.273	172.365		298.273	120.099
299.521	178.29		299.521	176.417		299.521	175.417		299.521	173.757		299.521	172.955		299.521	120.528		299.521	177.246		299.521	175.389											299.521	178.294		299.521	176.421		299.521	175.422		299.521	173.762		299.521	172.959		299.521	120.528
300.769	178.917		300.769	177.034		300.769	176.024		300.769	174.358		300.769	173.548		300.769	120.956		300.769	177.867		300.769	175.999											300.769	178.92		300.769	177.038		300.769	176.029		300.769	174.362		300.769	173.552		300.769	120.956
302.017	179.542		302.017	177.649		302.017	176.631		302.017	174.958		302.017	174.141		302.017	121.385		302.017	178.487		302.017	176.608											302.017	179.546		302.017	177.653		302.017	176.635		302.017	174.962		302.017	174.145		302.017	121.385
303.265	180.168		303.265	178.265		303.265	177.237		303.265	175.557		303.265	174.734		303.265	121.813		303.265	179.107		303.265	177.217											303.265	180.172		303.265	178.268		303.265	177.241		303.265	175.562		303.265	174.738		303.265	121.813
304.513	180.793		304.513	178.879		304.513	177.842		304.513	176.156		304.513	175.326		304.513	122.241		304.513	179.726		304.513	177.825											304.513	180.797		304.513	178.883		304.513	177.847		304.513	176.161		304.513	175.329		304.513	122.241
305.761	181.417		305.761	179.493		305.761	178.447		305.761	176.755		305.761	175.917		305.761	122.669		305.761	180.345		305.761	178.433											305.761	181.421		305.761	179.497		305.761	178.452		305.761	176.759		305.761	175.921		305.761	122.669
307.009	182.041		307.009	180.107		307.009	179.052		307.009	177.352		307.009	176.508		307.009	123.096		307.009	180.964		307.009	179.04											307.009	182.045		307.009	180.111		307.009	179.056		307.009	177.357		307.009	176.511		307.009	123.096
308.257	182.665		308.257	180.72		308.257	179.656		308.257	177.95		308.257	177.098		308.257	123.523		308.257	181.582		308.257	179.647											308.257	182.669		308.257	180.724		308.257	179.66		308.257	177.954		308.257	177.101		308.257	123.524
309.505	183.288		309.505	181.333		309.505	180.259		309.505	178.547		309.505	177.688		309.505	123.951		309.505	182.199		309.505	180.254											309.505	183.292		309.505	181.337		309.505	180.264		309.505	178.551		309.505	177.691		309.505	123.951
310.753	183.91		310.753	181.945		310.753	180.862		310.753	179.143		310.753	178.277		310.753	124.377		310.753	182.816		310.753	180.859											310.753	183.915		310.753	181.949		310.753	180.867		310.753	179.148		310.753	178.28		310.753	124.377
312	184.532		312	182.556		312	181.464		312	179.739		312	178.865		312	124.803		312	183.432		312	181.464											312	184.536		312	182.56		312	181.469		312	179.743		312	178.869		312	124.803

## Sheet: figure2a
Left panel																																										Middle panel
GTalign --speed=0			GTalign --speed=9 (def)			GTalign --speed=9 --pre-score=0.4			GTalign --speed=13			GTalign --speed=13 --pre-score=0.4			GTalign --speed=13 --pre-similarity=15			TM-align			TM-align -fast			DeepAlign			DALI			FATCAT			Foldseek			Foldseek --tmalign-fast 1			Foldseek --tmalign-fast 0			GTalign --speed=0			GTalign --speed=9 (def)			GTalign --speed=9 --pre-score=0.4
x	y		x	y		x	y		x	y		x	y		x	y		x	y		x	y		x	y		x	y		x	y		x	y		x	y		x	y		x	y		x	y		x	y
0.001	0.001		0.001	0.001		0.001	0.001		0.001	0.001		0.001	0.001		0.001	0.001		0.001	0.001		0.001	0.001		0.001	0.0009		0.001	0.001		0.001	0.0009		0.001	0.0009		0.001	0.001		0.001	0.001		0.001	0.001		0.001	0.001		0.001	0.001
2.081	1.8147		2.081	1.8134		2.081	1.8134		2.081	1.8122		2.081	1.8122		2.081	1.7559		2.081	1.8135		2.081	1.807		2.081	1.6314		2.081	1.649		2.081	1.6535		2.081	1.5686		2.081	1.7592		2.081	1.7591		2.081	1.8147		2.081	1.8135		2.081	1.8134
4.161	3.503		4.161	3.4983		4.161	3.498		4.161	3.4935		4.161	3.4933		4.161	3.2212		4.161	3.4988		4.161	3.4778		4.161	2.9911		4.161	3.121		4.161	3.0924		4.161	2.855		4.161	3.3275		4.161	3.3278		4.161	3.5031		4.161	3.4984		4.161	3.4981
6.241	5.1236		6.241	5.1143		6.241	5.1135		6.241	5.1042		6.241	5.1035		6.241	4.4975		6.241	5.1152		6.241	5.0772		6.241	4.2487		6.241	4.4829		6.241	4.3782		6.241	3.9338		6.241	4.7674		6.241	4.7687		6.241	5.1237		6.241	5.1144		6.241	5.1136
8.321	6.6992		8.321	6.6841		8.321	6.6826		8.321	6.6676		8.321	6.6663		8.321	5.6767		8.321	6.6858		8.321	6.6286		8.321	5.4339		8.321	5.761		8.321	5.5852		8.321	4.8922		8.321	6.1295		8.321	6.1312		8.321	6.6994		8.321	6.6843		8.321	6.6828
10.401	8.2418		10.401	8.2206		10.401	8.2183		10.401	8.1968		10.401	8.1948		10.401	6.7957		10.401	8.223		10.401	8.1459		10.401	6.5768		10.401	6.9713		10.401	6.7218		10.401	5.7896		10.401	7.4509		10.401	7.4562		10.401	8.242		10.401	8.2208		10.401	8.2186
12.481	9.7591		12.481	9.7308		12.481	9.7277		12.481	9.6988		12.481	9.6961		12.481	7.8722		12.481	9.7342		12.481	9.6366		12.481	7.6878		12.481	8.1594		12.481	7.8359		12.481	6.6219		12.481	8.7322		12.481	8.7416		12.481	9.7593		12.481	9.731		12.481	9.7279
14.561	11.2549		14.561	11.2191		14.561	11.215		14.561	11.1785		14.561	11.1747		14.561	8.9172		14.561	11.2235		14.561	11.1054		14.561	8.7654		14.561	9.3222		14.561	8.927		14.561	7.4142		14.561	9.9912		14.561	10.005		14.561	11.2553		14.561	11.2194		14.561	11.2153
16.641	12.7327		16.641	12.6883		16.641	12.683		16.641	12.6379		16.641	12.6332		16.641	9.9378		16.641	12.6939		16.641	12.5552		16.641	9.8244		16.641	10.4708		16.641	9.9846		16.641	8.178		16.641	11.2265		16.641	11.2455		16.641	12.7329		16.641	12.6886		16.641	12.6833
18.721	14.1937		18.721	14.1404		18.721	14.1338		18.721	14.0801		18.721	14.0741		18.721	10.9385		18.721	14.1475		18.721	13.9882		18.721	10.8547		18.721	11.6035		18.721	11.0196		18.721	8.9148		18.721	12.4524		18.721	12.4778		18.721	14.194		18.721	14.1407		18.721	14.1341
20.801	15.6399		20.801	15.5775		20.801	15.5696		20.801	15.5071		20.801	15.4999		20.801	11.9218		20.801	15.5862		20.801	15.4065		20.801	11.8676		20.801	12.7132		20.801	12.0453		20.801	9.6128		20.801	13.661		20.801	13.6927		20.801	15.6403		20.801	15.5779		20.801	15.57
22.881	17.0728		22.881	17.0013		22.881	16.9919		22.881	16.9204		22.881	16.912		22.881	12.89		22.881	17.0115		22.881	16.8117		22.881	12.8417		22.881	13.8148		22.881	13.0596		22.881	10.2938		22.881	14.853		22.881	14.8892		22.881	17.0732		22.881	17.0017		22.881	16.9923
24.961	18.4934		24.961	18.413		24.961	18.4021		24.961	18.3214		24.961	18.3116		24.961	13.8454		24.961	18.4248		24.961	18.2053		24.961	13.808		24.961	14.8923		24.961	14.0612		24.961	10.957		24.961	16.0246		24.961	16.0689		24.961	18.4939		24.961	18.4135		24.961	18.4026
27.041	19.9031		27.041	19.8137		27.041	19.8011		27.041	19.7109		27.041	19.6997		27.041	14.789		27.041	19.8269		27.041	19.5881		27.041	14.7416		27.041	15.9688		27.041	15.0405		27.041	11.6096		27.041	17.1878		27.041	17.2343		27.041	19.9036		27.041	19.8141		27.041	19.8016
29.121	21.3028		29.121	21.2041		29.121	21.1899		29.121	21.0899		29.121	21.0773		29.121	15.722		29.121	21.219		29.121	20.9607		29.121	15.6466		29.121	17.0214		29.121	16.0288		29.121	12.2534		29.121	18.3386		29.121	18.3889		29.121	21.3032		29.121	21.2046		29.121	21.1904
31.201	22.6931		31.201	22.5851		31.201	22.5691		31.201	22.4593		31.201	22.4451		31.201	16.6455		31.201	22.6016		31.201	22.3242		31.201	16.5324		31.201	18.0599		31.201	17.0031		31.201	12.8786		31.201	19.4783		31.201	19.5353		31.201	22.6937		31.201	22.5856		31.201	22.5697
33.281	24.0748		33.281	23.9571		33.281	23.9392		33.281	23.8195		33.281	23.8037		33.281	17.5604		33.281	23.9755		33.281	23.6789		33.281	17.3931		33.281	19.0794		33.281	17.9732		33.281	13.4938		33.281	20.6152		33.281	20.6709		33.281	24.0754		33.281	23.9576		33.281	23.9398
35.361	25.4481		35.361	25.3208		35.361	25.301		35.361	25.1711		35.361	25.1539		35.361	18.4673		35.361	25.3411		35.361	25.0258		35.361	18.2325		35.361	20.0933		35.361	18.9241		35.361	14.0967		35.361	21.741		35.361	21.8073		35.361	25.4488		35.361	25.3213		35.361	25.3015
37.441	26.8139		37.441	26.6765		37.441	26.6548		37.441	26.5152		37.441	26.4963		37.441	19.3666		37.441	26.6991		37.441	26.3647		37.441	19.0757		37.441	21.0965		37.441	19.8749		37.441	14.7089		37.441	22.8553		37.441	22.929		37.441	26.8145		37.441	26.6771		37.441	26.6554
39.521	28.1722		39.521	28.0251		39.521	28.0014		39.521	27.8516		39.521	27.831		39.521	20.2592		39.521	28.05		39.521	27.6962		39.521	19.89		39.521	22.0881		39.521	20.8022		39.521	15.3051		39.521	23.9674		39.521	24.0431		39.521	28.1729		39.521	28.0257		39.521	28.0021
41.601	29.5237		41.601	29.3669		41.601	29.3411		41.601	29.181		41.601	29.1586		41.601	21.1452		41.601	29.394		41.601	29.0209		41.601	20.6995		41.601	23.0861		41.601	21.7412		41.601	15.8923		41.601	25.0669		41.601	25.1537		41.601	29.5243		41.601	29.3675		41.601	29.3418
43.681	30.8685		43.681	30.7019		43.681	30.6741		43.681	30.5038		43.681	30.4795		43.681	22.025		43.681	30.7316		43.681	30.3393		43.681	21.4984		43.681	24.068		43.681	22.6837		43.681	16.478		43.681	26.1599		43.681	26.257		43.681	30.8692		43.681	30.7026		43.681	30.6748
45.761	32.2072		45.761	32.0308		45.761	32.0007		45.761	31.8204		45.761	31.7943		45.761	22.899		45.761	32.0631		45.761	31.6516		45.761	22.2887		45.761	25.0524		45.761	23.6208		45.761	17.0553		45.761	27.2452		45.761	27.3469		45.761	32.208		45.761	32.0316		45.761	32.0016
47.841	33.5401		47.841	33.3537		47.841	33.3214		47.841	33.1309		47.841	33.1029		47.841	23.7675		47.841	33.3887		47.841	32.9581		47.841	23.0695		47.841	26.0224		47.841	24.5417		47.841	17.6307		47.841	28.3228		47.841	28.4348		47.841	33.5409		47.841	33.3546		47.841	33.3223
49.921	34.8672		49.921	34.6713		49.921	34.6367		49.921	34.4357		49.921	34.4055		49.921	24.6309		49.921	34.7086		49.921	34.2591		49.921	23.8432		49.921	27.0026		49.921	25.4634		49.921	18.1901		49.921	29.394		49.921	29.5133		49.921	34.8681		49.921	34.6721		49.921	34.6375
52.001	36.189		52.001	35.9834		52.001	35.9463		52.001	35.7349		52.001	35.7027		52.001	25.4896		52.001	36.0235		52.001	35.5549		52.001	24.622		52.001	27.9646		52.001	26.3683		52.001	18.7537		52.001	30.4578		52.001	30.5856		52.001	36.19		52.001	35.9842		52.001	35.9472
54.081	37.506		54.081	37.2903		54.081	37.2506		54.081	37.0288		54.081	36.9943		54.081	26.3435		54.081	37.333		54.081	36.8457		54.081	25.392		54.081	28.9131		54.081	27.2787		54.081	19.3195		54.081	31.5164		54.081	31.6544		54.081	37.5069		54.081	37.2911		54.081	37.2515
56.161	38.8179		56.161	38.5922		56.161	38.5501		56.161	38.3175		56.161	38.2808		56.161	27.1931		56.161	38.6376		56.161	38.1317		56.161	26.1406		56.161	29.8717		56.161	28.189		56.161	19.8668		56.161	32.5688		56.161	32.7139		56.161	38.8188		56.161	38.5931		56.161	38.551
58.241	40.1251		58.241	39.8895		58.241	39.8445		58.241	39.6011		58.241	39.5622		58.241	28.0385		58.241	39.9374		58.241	39.4129		58.241	26.9028		58.241	30.8347		58.241	29.0995		58.241	20.409		58.241	33.619		58.241	33.7722		58.241	40.126		58.241	39.8904		58.241	39.8454
60.321	41.4277		60.321	41.1819		60.321	41.1342		60.321	40.8803		60.321	40.839		60.321	28.8798		60.321	41.2327		60.321	40.6895		60.321	27.6673		60.321	31.7824		60.321	29.991		60.321	20.9511		60.321	34.6639		60.321	34.8262		60.321	41.4285		60.321	41.1829		60.321	41.1352
62.401	42.7258		62.401	42.4699		62.401	42.4193		62.401	42.1549		62.401	42.1114		62.401	29.7173		62.401	42.5235		62.401	41.9617		62.401	28.4282		62.401	32.7366		62.401	30.8903		62.401	21.4917		62.401	35.7003		62.401	35.8701		62.401	42.7268		62.401	42.4709		62.401	42.4203
64.481	44.0197		64.481	43.7534		64.481	43.7		64.481	43.4253		64.481	43.3793		64.481	30.551		64.481	43.8101		64.481	43.2298		64.481	29.1679		64.481	33.6667		64.481	31.7792		64.481	22.0244		64.481	36.7292		64.481	36.909		64.481	44.0206		64.481	43.7546		64.481	43.7011
66.561	45.3092		66.561	45.033		66.561	44.9766		66.561	44.6914		66.561	44.6429		66.561	31.381		66.561	45.0926		66.561	44.4939		66.561	29.91		66.561	34.5915		66.561	32.6658		66.561	22.5494		66.561	37.7546		66.561	37.9465		66.561	45.3103		66.561	45.0342		66.561	44.9778
68.641	46.5948		68.641	46.3086		68.641	46.2493		68.641	45.9532		68.641	45.9021		68.641	32.2074		68.641	46.371		68.641	45.7539		68.641	30.6595		68.641	35.5554		68.641	33.5423		68.641	23.0862		68.641	38.7778		68.641	38.9737		68.641	46.5959		68.641	46.3098		68.641	46.2504
70.721	47.8766		70.721	47.5806		70.721	47.5181		70.721	47.211		70.721	47.1572		70.721	33.0304		70.721	47.6457		70.721	47.01		70.721	31.3886		70.721	36.4792		70.721	34.4326		70.721	23.6075		70.721	39.7931		70.721	39.9965		70.721	47.8777		70.721	47.5817		70.721	47.5192
72.801	49.1546		72.801	48.8487		72.801	48.783		72.801	48.4649		72.801	48.4083		72.801	33.85		72.801	48.9167		72.801	48.2624		72.801	32.1297		72.801	37.4032		72.801	35.3255		72.801	24.1276		72.801	40.8038		72.801	41.0167		72.801	49.1558		72.801	48.8499		72.801	48.7842
74.881	50.429		74.881	50.1131		74.881	50.0442		74.881	49.7149		74.881	49.6556		74.881	34.6663		74.881	50.1842		74.881	49.5111		74.881	32.8664		74.881	38.318		74.881	36.1983		74.881	24.6509		74.881	41.8075		74.881	42.0316		74.881	50.4302		74.881	50.1143		74.881	50.0454
76.961	51.6999		76.961	51.374		76.961	51.3016		76.961	50.9612		76.961	50.8993		76.961	35.4794		76.961	51.4481		76.961	50.7564		76.961	33.6041		76.961	39.2418		76.961	37.0731		76.961	25.1663		76.961	42.8062		76.961	43.0443		76.961	51.7012		76.961	51.3752		76.961	51.3028
79.041	52.9674		79.041	52.6314		79.041	52.5555		79.041	52.2041		79.041	52.1394		79.041	36.2894		79.041	52.7087		79.041	51.9982		79.041	34.3289		79.041	40.1402		79.041	37.9406		79.041	25.6746		79.041	43.7968		79.041	44.0524		79.041	52.9687		79.041	52.6326		79.041	52.5568
81.121	54.2316		81.121	53.8853		81.121	53.8061		81.121	53.4434		81.121	53.376		81.121	37.0965		81.121	53.9658		81.121	53.2367		81.121	35.0497		81.121	41.055		81.121	38.8149		81.121	26.187		81.121	44.793		81.121	45.0516		81.121	54.2329		81.121	53.8866		81.121	53.8073
83.201	55.4925		83.201	55.136		83.201	55.0534		83.201	54.6795		83.201	54.6091		83.201	37.9009		83.201	55.2198		83.201	54.4718		83.201	35.7789		83.201	41.95		83.201	39.6881		83.201	26.7025		83.201	45.7801		83.201	46.0475		83.201	55.4938		83.201	55.1373		83.201	55.0546
85.281	56.7502		85.281	56.3836		85.281	56.2975		85.281	55.9122		85.281	55.8388		85.281	38.7024		85.281	56.4705		85.281	55.7037		85.281	36.5015		85.281	42.8722		85.281	40.5651		85.281	27.2025		85.281	46.7631		85.281	47.0419		85.281	56.7515		85.281	56.3848		85.281	56.2986
87.361	58.0047		87.361	57.628		87.361	57.5383		87.361	57.1416		87.361	57.0651		87.361	39.5013		87.361	57.7181		87.361	56.9325		87.361	37.2371		87.361	43.7416		87.361	41.4174		87.361	27.7107		87.361	47.7379		87.361	48.0315		87.361	58.006		87.361	57.6293		87.361	57.5395
89.441	59.2562		89.441	58.8694		89.441	58.7759		89.441	58.3678		89.441	58.2884		89.441	40.2975		89.441	58.9627		89.441	58.1583		89.441	37.9696		89.441	44.6498		89.441	42.29		89.441	28.2126		89.441	48.7132		89.441	49.0159		89.441	59.2575		89.441	58.8706		89.441	58.7772
91.521	60.5047		91.521	60.1077		91.521	60.0107		91.521	59.591		91.521	59.5086		91.521	41.0913		91.521	60.2044		91.521	59.3811		91.521	38.6911		91.521	45.5444		91.521	43.1486		91.521	28.7116		91.521	49.6863		91.521	49.9924		91.521	60.506		91.521	60.1091		91.521	60.0119
93.601	61.7503		93.601	61.3433		93.601	61.2423		93.601	60.8112		93.601	60.7259		93.601	41.8825		93.601	61.4433		93.601	60.601		93.601	39.4045		93.601	46.4362		93.601	44.0043		93.601	29.2124		93.601	50.6553		93.601	50.9726		93.601	61.7517		93.601	61.3445		93.601	61.2436
95.681	62.9931		95.681	62.5758		95.681	62.4709		95.681	62.0285		95.681	61.9402		95.681	42.6713		95.681	62.6794		95.681	61.818		95.681	40.1288		95.681	47.3193		95.681	44.8548		95.681	29.7083		95.681	51.6168		95.681	51.948		95.681	62.9944		95.681	62.5771		95.681	62.4723
97.761	64.2332		97.761	63.8055		97.761	63.6967		97.761	63.2431		97.761	63.1518		97.761	43.4578		97.761	63.9126		97.761	63.0324		97.761	40.8513		97.761	48.1977		97.761	45.7079		97.761	30.196		97.761	52.5757		97.761	52.9153		97.761	64.2345		97.761	63.8069		97.761	63.6982
99.841	65.4705		99.841	65.0324		99.841	64.9197		99.841	64.4551		99.841	64.3605		99.841	44.242		99.841	65.1432		99.841	64.2441		99.841	41.5751		99.841	49.083		99.841	46.5645		99.841	30.6781		99.841	53.5325		99.841	53.8903		99.841	65.4719		99.841	65.0339		99.841	64.9214
101.921	66.7053		101.921	66.2566		101.921	66.1401		101.921	65.6641		101.921	65.5665		101.921	45.0239		101.921	66.371		101.921	65.4531		101.921	42.2908		101.921	49.975		101.921	47.4092		101.921	31.1641		101.921	54.4925		101.921	54.8551		101.921	66.7067		101.921	66.2582		101.921	66.1418
104.001	67.9374		104.001	67.4783		104.001	67.3578		104.001	66.8706		104.001	66.7697		104.001	45.8035		104.001	67.5963		104.001	66.6595		104.001	43.013		104.001	50.8357		104.001	48.2539		104.001	31.6506		104.001	55.4465		104.001	55.8173		104.001	67.9389		104.001	67.48		104.001	67.3596
106.081	69.1669		106.081	68.6974		106.081	68.573		106.081	68.0744		106.081	67.9702		106.081	46.581		106.081	68.8191		106.081	67.8633		106.081	43.7181		106.081	51.7148		106.081	49.0869		106.081	32.1347		106.081	56.3939		106.081	56.7756		106.081	69.1685		106.081	68.6991		106.081	68.5748
108.161	70.3938		108.161	69.9141		108.161	69.7858		108.161	69.2755		108.161	69.1681		108.161	47.3563		108.161	70.0394		108.161	69.0647		108.161	44.4301		108.161	52.6007		108.161	49.9234		108.161	32.6211		108.161	57.3397		108.161	57.7296		108.161	70.3955		108.161	69.9158		108.161	69.7875
110.241	71.6184		110.241	71.1283		110.241	70.996		110.241	70.4741		110.241	70.3634		110.241	48.1296		110.241	71.2573		110.241	70.2637		110.241	45.1438		110.241	53.4951		110.241	50.7615		110.241	33.0903		110.241	58.2819		110.241	58.6868		110.241	71.6202		110.241	71.1301		110.241	70.9977
112.321	72.8407		112.321	72.3402		112.321	72.2037		112.321	71.6702		112.321	71.5563		112.321	48.9007		112.321	72.4728		112.321	71.4603		112.321	45.8462		112.321	54.364		112.321	51.6066		112.321	33.5755		112.321	59.2161		112.321	59.6333		112.321	72.8424		112.321	72.342		112.321	72.2054
114.401	74.0606		114.401	73.5498		114.401	73.409		114.401	72.864		114.401	72.7466		114.401	49.6698		114.401	73.686		114.401	72.6545		114.401	46.55		114.401	55.2214		114.401	52.4535		114.401	34.046		114.401	60.1535		114.401	60.5817		114.401	74.0623		114.401	73.5515		114.401	73.4107
116.481	75.2781		116.481	74.7568		116.481	74.6118		116.481	74.0552		116.481	73.9345		116.481	50.437		116.481	74.8969		116.481	73.8464		116.481	47.2493		116.481	56.1089		116.481	53.2918		116.481	34.527		116.481	61.0813		116.481	61.5295		116.481	75.28		116.481	74.7587		116.481	74.6136
118.561	76.4936		118.561	75.9617		118.561	75.8124		118.561	75.2441		118.561	75.1202		118.561	51.2021		118.561	76.1054		118.561	75.0359		118.561	47.9597		118.561	56.9749		118.561	54.119		118.561	34.9905		118.561	62.009		118.561	62.4781		118.561	76.4955		118.561	75.9635		118.561	75.8142
120.641	77.7068		120.641	77.1642		120.641	77.0107		120.641	76.4308		120.641	76.3036		120.641	51.9654		120.641	77.3118		120.641	76.2232		120.641	48.6667		120.641	57.8394		120.641	54.9567		120.641	35.48		120.641	62.9367		120.641	63.4148		120.641	77.7087		120.641	77.166		120.641	77.0126
122.721	78.9179		122.721	78.3646		122.721	78.2068		122.721	77.6153		122.721	77.4847		122.721	52.7268		122.721	78.5158		122.721	77.4083		122.721	49.3696		122.721	58.7047		122.721	55.7887		122.721	35.9327		122.721	63.8638		122.721	64.3537		122.721	78.9198		122.721	78.3664		122.721	78.2088
124.801	80.1269		124.801	79.5629		124.801	79.4008		124.801	78.7976		124.801	78.6637		124.801	53.4863		124.801	79.7178		124.801	78.5914		124.801	50.0695		124.801	59.5863		124.801	56.6268		124.801	36.415		124.801	64.7836		124.801	65.2832		124.801	80.1288		124.801	79.5647		124.801	79.4027
126.881	81.3337		126.881	80.759		126.881	80.5925		126.881	79.9776		126.881	79.8405		126.881	54.244		126.881	80.9176		126.881	79.7723		126.881	50.7731		126.881	60.4265		126.881	57.4579		126.881	36.8757		126.881	65.7027		126.881	66.2114		126.881	81.3357		126.881	80.761		126.881	80.5945
128.961	82.5385		128.961	81.9531		128.961	81.7821		128.961	81.1557		128.961	81.0152		128.961	55		128.961	82.1155		128.961	80.9512		128.961	51.473		128.961	61.292		128.961	58.2847		128.961	37.3526		128.961	66.6243		128.961	67.1417		128.961	82.5404		128.961	81.9551		128.961	81.7841
131.041	83.7411		131.041	83.145		131.041	82.9696		131.041	82.3316		131.041	82.1878		131.041	55.7542		131.041	83.3112		131.041	82.128		131.041	52.1753		131.041	62.1329		131.041	59.1136		131.041	37.8166		131.041	67.5323		131.041	68.0668		131.041	83.743		131.041	83.147		131.041	82.9717
133.121	84.9418		133.121	84.335		133.121	84.1551		133.121	83.5055		133.121	83.3583		133.121	56.5067		133.121	84.505		133.121	83.3028		133.121	52.8754		133.121	63.0029		133.121	59.9391		133.121	38.2745		133.121	68.4402		133.121	68.9865		133.121	84.9437		133.121	84.337		133.121	84.1572
135.201	86.1405		135.201	85.5228		135.201	85.3387		135.201	84.6774		135.201	84.5268		135.201	57.2575		135.201	85.6967		135.201	84.4756		135.201	53.5764		135.201	63.8555		135.201	60.7658		135.201	38.7487		135.201	69.3466		135.201	69.9096		135.201	86.1425		135.201	85.5249		135.201	85.3407
137.281	87.3373		137.281	86.7089		137.281	86.5202		137.281	85.8474		137.281	85.6934		137.281	58.0067		137.281	86.8865		137.281	85.6464		137.281	54.2768		137.281	64.705		137.281	61.581		137.281	39.2014		137.281	70.2511		137.281	70.8299		137.281	87.3394		137.281	86.711		137.281	86.5222
139.361	88.5323		139.361	87.8931		139.361	87.6997		139.361	87.0154		139.361	86.8579		139.361	58.7542		139.361	88.0743		139.361	86.8153		139.361	54.9687		139.361	65.556		139.361	62.3971		139.361	39.6671		139.361	71.1486		139.361	71.7491		139.361	88.5344		139.361	87.8951		139.361	87.7018
141.441	89.7253		141.441	89.0753		141.441	88.8774		141.441	88.1816		141.441	88.0205		141.441	59.5		141.441	89.2602		141.441	87.9823		141.441	55.6639		141.441	66.4222		141.441	63.206		141.441	40.1195		141.441	72.0535		141.441	72.6611		141.441	89.7274		141.441	89.0774		141.441	88.8795
143.521	90.9165		143.521	90.2555		143.521	90.0529		143.521	89.3457		143.521	89.1813		143.521	60.2442		143.521	90.4443		143.521	89.1475		143.521	56.3609		143.521	67.2713		143.521	64.0244		143.521	40.5777		143.521	72.9492		143.521	73.5732		143.521	90.9186		143.521	90.2577		143.521	90.0552
145.601	92.1057		145.601	91.4341		145.601	91.2268		145.601	90.5081		145.601	90.3402		145.601	60.9868		145.601	91.6266		145.601	90.311		145.601	57.0489		145.601	68.1076		145.601	64.8542		145.601	41.0282		145.601	73.8445		145.601	74.4837		145.601	92.1079		145.601	91.4362		145.601	91.2291
147.681	93.2931		147.681	92.6107		147.681	92.3989		147.681	91.6686		147.681	91.4972		147.681	61.7279		147.681	92.807		147.681	91.4726		147.681	57.74		147.681	68.9238		147.681	65.6644		147.681	41.4913		147.681	74.7328		147.681	75.3888		147.681	93.2954		147.681	92.6129		147.681	92.4012
149.761	94.4788		149.761	93.7855		149.761	93.5691		149.761	92.8274		149.761	92.6525		149.761	62.4675		149.761	93.9857		149.761	92.6324		149.761	58.4322		149.761	69.7576		149.761	66.4725		149.761	41.9348		149.761	75.6192		149.761	76.2938		149.761	94.4811		149.761	93.7878		149.761	93.5715
151.841	95.6628		151.841	94.9587		151.841	94.7376		151.841	93.9844		151.841	93.8059		151.841	63.2055		151.841	95.1627		151.841	93.7905		151.841	59.1182		151.841	70.6204		151.841	67.2904		151.841	42.3849		151.841	76.5057		151.841	77.1945		151.841	95.6651		151.841	94.961		151.841	94.74
153.921	96.8451		153.921	96.1301		153.921	95.9044		153.921	95.1396		153.921	94.9575		153.921	63.9421		153.921	96.338		153.921	94.9469		153.921	59.8103		153.921	71.4579		153.921	68.0957		153.921	42.8328		153.921	77.389		153.921	78.0911		153.921	96.8473		153.921	96.1325		153.921	95.9067
156.001	98.0255		156.001	97.2999		156.001	97.0694		156.001	96.293		156.001	96.1074		156.001	64.6772		156.001	97.5116		156.001	96.1016		156.001	60.4938		156.001	72.2833		156.001	68.9007		156.001	43.274		156.001	78.2773		156.001	78.9878		156.001	98.0279		156.001	97.3023		156.001	97.0717
158.081	99.2044		158.081	98.468		158.081	98.2326		158.081	97.4448		158.081	97.2557		158.081	65.4109		158.081	98.6835		158.081	97.2546		158.081	61.1815		158.081	73.1058		158.081	69.7052		158.081	43.7219		158.081	79.1576		158.081	79.8806		158.081	99.2067		158.081	98.4704		158.081	98.235
160.161	100.382		160.161	99.6345		160.161	99.3942		160.161	98.5948		160.161	98.4021		160.161	66.1432		160.161	99.8537		160.161	98.4059		160.161	61.8601		160.161	73.9417		160.161	70.5119		160.161	44.1609		160.161	80.0335		160.161	80.7727		160.161	100.384		160.161	99.6368		160.161	99.3967
162.241	101.557		162.241	100.799		162.241	100.554		162.241	99.7433		162.241	99.5469		162.241	66.8741		162.241	101.022		162.241	99.5556		162.241	62.5475		162.241	74.7979		162.241	71.3165		162.241	44.6099		162.241	80.9068		162.241	81.6609		162.241	101.56		162.241	100.802		162.241	100.557
164.321	102.731		164.321	101.962		164.321	101.713		164.321	100.89		164.321	100.69		164.321	67.6035		164.321	102.189		164.321	100.704		164.321	63.2279		164.321	75.6449		164.321	72.1276		164.321	45.0481		164.321	81.7754		164.321	82.5453		164.321	102.734		164.321	101.965		164.321	101.715
166.401	103.904		166.401	103.124		166.401	102.869		166.401	102.035		166.401	101.832		166.401	68.3315		166.401	103.355		166.401	101.85		166.401	63.9157		166.401	76.4643		166.401	72.9247		166.401	45.4926		166.401	82.6465		166.401	83.4391		166.401	103.906		166.401	103.126		166.401	102.872
168.481	105.075		168.481	104.284		168.481	104.024		168.481	103.179		168.481	102.971		168.481	69.0582		168.481	104.519		168.481	102.995		168.481	64.6056		168.481	77.2994		168.481	73.7373		168.481	45.938		168.481	83.5125		168.481	84.3153		168.481	105.077		168.481	104.287		168.481	104.027
170.561	106.244		170.561	105.442		170.561	105.178		170.561	104.321		170.561	104.11		170.561	69.7835		170.561	105.681		170.561	104.138		170.561	65.283		170.561	78.144		170.561	74.5366		170.561	46.3752		170.561	84.3746		170.561	85.1981		170.561	106.246		170.561	105.445		170.561	105.181
172.641	107.412		172.641	106.599		172.641	106.33		172.641	105.461		172.641	105.246		172.641	70.5075		172.641	106.842		172.641	105.28		172.641	65.9601		172.641	78.9336		172.641	75.3265		172.641	46.8127		172.641	85.243		172.641	86.0805		172.641	107.414		172.641	106.602		172.641	106.333
174.721	108.578		174.721	107.755		174.721	107.48		174.721	106.6		174.721	106.381		174.721	71.2301		174.721	108.002		174.721	106.421		174.721	66.6341		174.721	79.7653		174.721	76.1271		174.721	47.2443		174.721	86.1032		174.721	86.9566		174.721	108.581		174.721	107.757		174.721	107.483
176.801	109.743		176.801	108.909		176.801	108.629		176.801	107.737		176.801	107.515		176.801	71.9514		176.801	109.16		176.801	107.559		176.801	67.3211		176.801	80.6078		176.801	76.9325		176.801	47.6881		176.801	86.9683		176.801	87.8315		176.801	109.746		176.801	108.911		176.801	108.632
178.881	110.906		178.881	110.061		178.881	109.777		178.881	108.873		178.881	108.647		178.881	72.6715		178.881	110.316		178.881	108.697		178.881	68.0012		178.881	81.4235		178.881	77.7159		178.881	48.1206		178.881	87.8261		178.881	88.7012		178.881	110.909		178.881	110.064		178.881	109.779
180.961	112.068		180.961	111.212		180.961	110.923		180.961	110.007		180.961	109.778		180.961	73.3902		180.961	111.471		180.961	109.832		180.961	68.6828		180.961	82.2115		180.961	78.5144		180.961	48.5379		180.961	88.6822		180.961	89.5714		180.961	112.071		180.961	111.215		180.961	110.925
183.041	113.228		183.041	112.362		183.041	112.067		183.041	111.14		183.041	110.907		183.041	74.1077		183.041	112.625		183.041	110.967		183.041	69.3583		183.041	83.0497		183.041	79.3085		183.041	48.977		183.041	89.5373		183.041	90.4424		183.041	113.231		183.041	112.365		183.041	112.07
185.121	114.388		185.121	113.51		185.121	113.21		185.121	112.272		185.121	112.034		185.121	74.824		185.121	113.777		185.121	112.1		185.121	70.0381		185.121	83.8511		185.121	80.1095		185.121	49.4112		185.121	90.3874		185.121	91.3095		185.121	114.39		185.121	113.513		185.121	113.213
187.201	115.545		187.201	114.657		187.201	114.352		187.201	113.402		187.201	113.161		187.201	75.539		187.201	114.928		187.201	113.231		187.201	70.7207		187.201	84.6918		187.201	80.8954		187.201	49.8306		187.201	91.2351		187.201	92.1761		187.201	115.548		187.201	114.659		187.201	114.354
189.281	116.701		189.281	115.802		189.281	115.492		189.281	114.53		189.281	114.285		189.281	76.2528		189.281	116.078		189.281	114.362		189.281	71.4025		189.281	85.5188		189.281	81.6895		189.281	50.2637		189.281	92.0868		189.281	93.0473		189.281	116.704		189.281	115.805		189.281	115.495
191.361	117.856		191.361	116.946		191.361	116.63		191.361	115.657		191.361	115.409		191.361	76.9654		191.361	117.226		191.361	115.49		191.361	72.0763		191.361	86.3312		191.361	82.4807		191.361	50.7052		191.361	92.9363		191.361	93.9034		191.361	117.859		191.361	116.949		191.361	116.633
193.441	119.01		193.441	118.088		193.441	117.768		193.441	116.783		193.441	116.531		193.441	77.6767		193.441	118.372		193.441	116.618		193.441	72.7468		193.441	87.1248		193.441	83.2729		193.441	51.1382		193.441	93.7837		193.441	94.7667		193.441	119.013		193.441	118.091		193.441	117.771
195.521	120.162		195.521	119.23		195.521	118.904		195.521	117.908		195.521	117.651		195.521	78.3868		195.521	119.518		195.521	117.744		195.521	73.4249		195.521	87.9591		195.521	84.0643		195.521	51.5507		195.521	94.6257		195.521	95.6261		195.521	120.165		195.521	119.233		195.521	118.907
197.601	121.313		197.601	120.37		197.601	120.038		197.601	119.031		197.601	118.77		197.601	79.0957		197.601	120.662		197.601	118.869		197.601	74.1051		197.601	88.7421		197.601	84.8485		197.601	51.9827		197.601	95.4645		197.601	96.4832		197.601	121.316		197.601	120.373		197.601	120.041
199.681	122.462		199.681	121.508		199.681	121.172		199.681	120.153		199.681	119.888		199.681	79.8035		199.681	121.804		199.681	119.992		199.681	74.7851		199.681	89.5869		199.681	85.64		199.681	52.4026		199.681	96.3032		199.681	97.3389		199.681	122.465		199.681	121.511		199.681	121.175
201.761	123.611		201.761	122.646		201.761	122.304		201.761	121.273		201.761	121.005		201.761	80.5101		201.761	122.946		201.761	121.114		201.761	75.465		201.761	90.4267		201.761	86.4306		201.761	52.8388		201.761	97.1396		201.761	98.1928		201.761	123.614		201.761	122.648		201.761	122.307
203.841	124.757		203.841	123.781		203.841	123.434		203.841	122.392		203.841	122.12		203.841	81.2155		203.841	124.086		203.841	122.235		203.841	76.129		203.841	91.2142		203.841	87.2082		203.841	53.2603		203.841	97.9785		203.841	99.0493		203.841	124.761		203.841	123.784		203.841	123.438
205.921	125.903		205.921	124.916		205.921	124.564		205.921	123.51		205.921	123.234		205.921	81.9198		205.921	125.225		205.921	123.355		205.921	76.7958		205.921	92.0209		205.921	87.9955		205.921	53.688		205.921	98.8136		205.921	99.8998		205.921	125.906		205.921	124.919		205.921	124.567
208.001	127.048		208.001	126.05		208.001	125.692		208.001	124.626		208.001	124.346		208.001	82.623		208.001	126.363		208.001	124.473		208.001	77.4699		208.001	92.8116		208.001	88.7824		208.001	54.0989		208.001	99.6495		208.001	100.753		208.001	127.051		208.001	126.053		208.001	125.695
210.081	128.191		210.081	127.182		210.081	126.819		210.081	125.742		210.081	125.457		210.081	83.325		210.081	127.499		210.081	125.59		210.081	78.1493		210.081	93.6329		210.081	89.56		210.081	54.5273		210.081	100.48		210.081	101.602		210.081	128.194		210.081	127.185		210.081	126.822
212.161	129.333		212.161	128.313		212.161	127.945		212.161	126.856		212.161	126.567		212.161	84.0259		212.161	128.634		212.161	126.706		212.161	78.8185		212.161	94.4101		212.161	90.3384		212.161	54.9567		212.161	101.309		212.161	102.444		212.161	129.336		212.161	128.316		212.161	127.948
214.241	130.474		214.241	129.443		214.241	129.069		214.241	127.968		214.241	127.676		214.241	84.7257		214.241	129.768		214.241	127.82		214.241	79.4981		214.241	95.2515		214.241	91.1263		214.241	55.3737		214.241	102.133		214.241	103.289		214.241	130.477		214.241	129.446		214.241	129.072
216.321	131.613		216.321	130.572		216.321	130.192		216.321	129.08		216.321	128.783		216.321	85.4244		216.321	130.901		216.321	128.933		216.321	80.1737		216.321	96.0457		216.321	91.9139		216.321	55.7891		216.321	102.957		216.321	104.136		216.321	131.617		216.321	130.575		216.321	130.195
218.401	132.752		218.401	131.699		218.401	131.314		218.401	130.19		218.401	129.889		218.401	86.122		218.401	132.033		218.401	130.045		218.401	80.8443		218.401	96.8486		218.401	92.6843		218.401	56.2115		218.401	103.777		218.401	104.975		218.401	132.755		218.401	131.702		218.401	131.317
220.481	133.889		220.481	132.825		220.481	132.435		220.481	131.299		220.481	130.994		220.481	86.8185		220.481	133.163		220.481	131.156		220.481	81.5116		220.481	97.6397		220.481	93.4663		220.481	56.6442		220.481	104.599		220.481	105.817		220.481	133.892		220.481	132.829		220.481	132.438
222.561	135.025		222.561	133.951		222.561	133.554		222.561	132.407		222.561	132.098		222.561	87.514		222.561	134.292		222.561	132.266		222.561	82.1754		222.561	98.4196		222.561	94.2334		222.561	57.0546		222.561	105.421		222.561	106.656		222.561	135.028		222.561	133.954		222.561	133.558
224.641	136.16		224.641	135.075		224.641	134.673		224.641	133.514		224.641	133.201		224.641	88.2083		224.641	135.421		224.641	133.374		224.641	82.8405		224.641	99.2199		224.641	95.0027		224.641	57.4591		224.641	106.24		224.641	107.495		224.641	136.163		224.641	135.078		224.641	134.676
226.721	137.294		226.721	136.197		226.721	135.79		226.721	134.619		226.721	134.302		226.721	88.9016		226.721	136.548		226.721	134.482		226.721	83.5095		226.721	100.013		226.721	95.7867		226.721	57.8666		226.721	107.055		226.721	108.325		226.721	137.297		226.721	136.201		226.721	135.793
228.801	138.427		228.801	137.319		228.801	136.906		228.801	135.724		228.801	135.401		228.801	89.5938		228.801	137.673		228.801	135.588		228.801	84.1823		228.801	100.815		228.801	96.5612		228.801	58.3084		228.801	107.87		228.801	109.159		228.801	138.43		228.801	137.322		228.801	136.909
230.881	139.558		230.881	138.439		230.881	138.02		230.881	136.827		230.881	136.5		230.881	90.285		230.881	138.798		230.881	136.693		230.881	84.862		230.881	101.638		230.881	97.3333		230.881	58.7179		230.881	108.677		230.881	109.995		230.881	139.562		230.881	138.443		230.881	138.024
232.961	140.689		232.961	139.559		232.961	139.134		232.961	137.928		232.961	137.598		232.961	90.9752		232.961	139.922		232.961	137.796		232.961	85.5274		232.961	102.455		232.961	98.1149		232.961	59.1273		232.961	109.49		232.961	110.822		232.961	140.692		232.961	139.562		232.961	139.138
235.041	141.818		235.041	140.677		235.041	140.247		235.041	139.029		235.041	138.694		235.041	91.6643		235.041	141.044		235.041	138.899		235.041	86.1946		235.041	103.212		235.041	98.8744		235.041	59.5348		235.041	110.304		235.041	111.651		235.041	141.821		235.041	140.681		235.041	140.25
237.121	142.946		237.121	141.794		237.121	141.358		237.121	140.129		237.121	139.79		237.121	92.3524		237.121	142.166		237.121	140.001		237.121	86.857		237.121	104.018		237.121	99.6446		237.121	59.9346		237.121	111.112		237.121	112.476		237.121	142.95		237.121	141.798		237.121	141.362
239.201	144.074		239.201	142.91		239.201	142.469		239.201	141.227		239.201	140.884		239.201	93.0394		239.201	143.286		239.201	141.101		239.201	87.5288		239.201	104.779		239.201	100.413		239.201	60.3658		239.201	111.918		239.201	113.296		239.201	144.077		239.201	142.914		239.201	142.472
241.281	145.2		241.281	144.025		241.281	143.578		241.281	142.324		241.281	141.977		241.281	93.7254		241.281	144.406		241.281	142.201		241.281	88.1928		241.281	105.585		241.281	101.189		241.281	60.7704		241.281	112.722		241.281	114.117		241.281	145.203		241.281	144.029		241.281	143.581
243.361	146.325		243.361	145.139		243.361	144.686		243.361	143.421		243.361	143.069		243.361	94.4104		243.361	145.524		243.361	143.299		243.361	88.8548		243.361	106.397		243.361	101.949		243.361	61.1766		243.361	113.527		243.361	114.938		243.361	146.328		243.361	145.143		243.361	144.69
245.441	147.449		245.441	146.252		245.441	145.793		245.441	144.516		245.441	144.16		245.441	95.0944		245.441	146.641		245.441	144.396		245.441	89.5286		245.441	107.193		245.441	102.719		245.441	61.5747		245.441	114.326		245.441	115.759		245.441	147.453		245.441	146.256		245.441	145.797
247.521	148.572		247.521	147.364		247.521	146.899		247.521	145.61		247.521	145.249		247.521	95.7774		247.521	147.757		247.521	145.492		247.521	90.1915		247.521	107.995		247.521	103.489		247.521	61.9835		247.521	115.126		247.521	116.576		247.521	148.576		247.521	147.368		247.521	146.903
249.601	149.694		249.601	148.475		249.601	148.004		249.601	146.703		249.601	146.338		249.601	96.4594		249.601	148.873		249.601	146.587		249.601	90.8586		249.601	108.802		249.601	104.254		249.601	62.3856		249.601	115.928		249.601	117.391		249.601	149.698		249.601	148.479		249.601	148.007
251.681	150.815		251.681	149.585		251.681	149.108		251.681	147.795		251.681	147.426		251.681	97.1405		251.681	149.987		251.681	147.681		251.681	91.5229		251.681	109.584		251.681	105.026		251.681	62.8091		251.681	116.726		251.681	118.203		251.681	150.819		251.681	149.588		251.681	149.111
253.761	151.935		253.761	150.693		253.761	150.21		253.761	148.886		253.761	148.512		253.761	97.8205		253.761	151.1		253.761	148.774		253.761	92.1917		253.761	110.351		253.761	105.781		253.761	63.2176		253.761	117.522		253.761	119.019		253.761	151.939		253.761	150.697		253.761	150.214
255.841	153.054		255.841	151.801		255.841	151.312		255.841	149.976		255.841	149.598		255.841	98.4996		255.841	152.212		255.841	149.867		255.841	92.8531		255.841	111.14		255.841	106.541		255.841	63.6162		255.841	118.316		255.841	119.83		255.841	153.058		255.841	151.805		255.841	151.316
257.921	154.172		257.921	152.908		257.921	152.413		257.921	151.065		257.921	150.682		257.921	99.1778		257.921	153.323		257.921	150.958		257.921	93.5231		257.921	111.917		257.921	107.305		257.921	64.0223		257.921	119.105		257.921	120.641		257.921	154.176		257.921	152.912		257.921	152.416
260.001	155.289		260.001	154.014		260.001	153.512		260.001	152.153		260.001	151.766		260.001	99.8549		260.001	154.433		260.001	152.048		260.001	94.1732		260.001	112.725		260.001	108.065		260.001	64.417		260.001	119.899		260.001	121.455		260.001	155.293		260.001	154.017		260.001	153.516
262.081	156.405		262.081	155.118		262.081	154.611		262.081	153.239		262.081	152.848		262.081	100.531		262.081	155.542		262.081	153.137		262.081	94.8318		262.081	113.463		262.081	108.824		262.081	64.8231		262.081	120.684		262.081	122.262		262.081	156.409		262.081	155.122		262.081	154.614
264.161	157.52		264.161	156.222		264.161	155.708		264.161	154.325		264.161	153.929		264.161	101.207		264.161	156.65		264.161	154.225		264.161	95.4929		264.161	114.277		264.161	109.581		264.161	65.2284		264.161	121.472		264.161	123.073		264.161	157.524		264.161	156.226		264.161	155.712
266.241	158.634		266.241	157.325		266.241	156.805		266.241	155.41		266.241	155.01		266.241	101.881		266.241	157.757		266.241	155.312		266.241	96.1611		266.241	115.09		266.241	110.328		266.241	65.6514		266.241	122.256		266.241	123.87		266.241	158.638		266.241	157.329		266.241	156.808
268.321	159.747		268.321	158.427		268.321	157.9		268.321	156.494		268.321	156.089		268.321	102.554		268.321	158.863		268.321	156.398		268.321	96.8277		268.321	115.871		268.321	111.087		268.321	66.0369		268.321	123.044		268.321	124.68		268.321	159.751		268.321	158.43		268.321	157.904
270.401	160.859		270.401	159.528		270.401	158.995		270.401	157.577		270.401	157.167		270.401	103.227		270.401	159.968		270.401	157.483		270.401	97.4857		270.401	116.639		270.401	111.851		270.401	66.4373		270.401	123.824		270.401	125.487		270.401	160.863		270.401	159.531		270.401	158.999
272.481	161.971		272.481	160.627		272.481	160.088		272.481	158.659		272.481	158.244		272.481	103.898		272.481	161.073		272.481	158.567		272.481	98.1474		272.481	117.406		272.481	112.615		272.481	66.8305		272.481	124.605		272.481	126.287		272.481	161.975		272.481	160.631		272.481	160.092
274.561	163.081		274.561	161.726		274.561	161.181		274.561	159.739		274.561	159.321		274.561	104.569		274.561	162.176		274.561	159.65		274.561	98.8037		274.561	118.21		274.561	113.371		274.561	67.2377		274.561	125.385		274.561	127.085		274.561	163.085		274.561	161.73		274.561	161.185
276.641	164.19		276.641	162.824		276.641	162.273		276.641	160.819		276.641	160.396		276.641	105.239		276.641	163.278		276.641	160.732		276.641	99.4773		276.641	118.966		276.641	114.127		276.641	67.6582		276.641	126.164		276.641	127.885		276.641	164.195		276.641	162.828		276.641	162.277
278.721	165.299		278.721	163.921		278.721	163.363		278.721	161.898		278.721	161.47		278.721	105.907		278.721	164.38		278.721	161.814		278.721	100.133		278.721	119.772		278.721	114.881		278.721	68.0526		278.721	126.943		278.721	128.679		278.721	165.303		278.721	163.925		278.721	163.368
280.801	166.407		280.801	165.017		280.801	164.453		280.801	162.976		280.801	162.544		280.801	106.575		280.801	165.481		280.801	162.894		280.801	100.789		280.801	120.555		280.801	115.638		280.801	68.448		280.801	127.724		280.801	129.479		280.801	166.411		280.801	165.021		280.801	164.458
282.881	167.513		282.881	166.112		282.881	165.542		282.881	164.053		282.881	163.616		282.881	107.242		282.881	166.58		282.881	163.974		282.881	101.443		282.881	121.31		282.881	116.387		282.881	68.8531		282.881	128.5		282.881	130.27		282.881	167.517		282.881	166.116		282.881	165.547
284.961	168.619		284.961	167.206		284.961	166.63		284.961	165.129		284.961	164.688		284.961	107.908		284.961	167.679		284.961	165.052		284.961	102.1		284.961	122.111		284.961	117.135		284.961	69.2436		284.961	129.278		284.961	131.071		284.961	168.623		284.961	167.21		284.961	166.635
287.041	169.724		287.041	168.3		287.041	167.718		287.041	166.204		287.041	165.758		287.041	108.573		287.041	168.777		287.041	166.13		287.041	102.766		287.041	122.887		287.041	117.884		287.041	69.658		287.041	130.048		287.041	131.864		287.041	169.728		287.041	168.304		287.041	167.722
289.121	170.828		289.121	169.392		289.121	168.804		289.121	167.279		289.121	166.828		289.121	109.237		289.121	169.874		289.121	167.207		289.121	103.436		289.121	123.696		289.121	118.631		289.121	70.0707		289.121	130.815		289.121	132.652		289.121	170.832		289.121	169.396		289.121	168.808
291.201	171.931		291.201	170.484		291.201	169.889		291.201	168.352		291.201	167.896		291.201	109.901		291.201	170.97		291.201	168.282		291.201	104.097		291.201	124.443		291.201	119.379		291.201	70.46		291.201	131.59		291.201	133.442		291.201	171.935		291.201	170.488		291.201	169.893
293.281	173.034		293.281	171.575		293.281	170.974		293.281	169.425		293.281	168.964		293.281	110.563		293.281	172.065		293.281	169.357		293.281	104.753		293.281	125.208		293.281	120.138		293.281	70.8482		293.281	132.359		293.281	134.233		293.281	173.038		293.281	171.579		293.281	170.978
295.361	174.135		295.361	172.664		295.361	172.057		295.361	170.496		295.361	170.031		295.361	111.225		295.361	173.159		295.361	170.431		295.361	105.413		295.361	125.975		295.361	120.881		295.361	71.2406		295.361	133.129		295.361	135.019		295.361	174.139		295.361	172.669		295.361	172.061
297.441	175.236		297.441	173.753		297.441	173.14		297.441	171.567		297.441	171.097		297.441	111.886		297.441	174.253		297.441	171.505		297.441	106.07		297.441	126.716		297.441	121.639		297.441	71.6367		297.441	133.895		297.441	135.809		297.441	175.239		297.441	173.758		297.441	173.144
299.521	176.335		299.521	174.842		299.521	174.221		299.521	172.637		299.521	172.162		299.521	112.546		299.521	175.345		299.521	172.577		299.521	106.732		299.521	127.502		299.521	122.396		299.521	72.0217		299.521	134.659		299.521	136.592		299.521	176.339		299.521	174.846		299.521	174.226
301.601	177.434		301.601	175.929		301.601	175.302		301.601	173.706		301.601	173.226		301.601	113.205		301.601	176.437		301.601	173.648		301.601	107.382		301.601	128.312		301.601	123.147		301.601	72.429		301.601	135.417		301.601	137.373		301.601	177.438		301.601	175.934		301.601	175.307
303.681	178.532		303.681	177.016		303.681	176.382		303.681	174.774		303.681	174.289		303.681	113.863		303.681	177.528		303.681	174.719		303.681	108.044		303.681	129.034		303.681	123.889		303.681	72.8385		303.681	136.172		303.681	138.157		303.681	178.536		303.681	177.02		303.681	176.387
305.761	179.629		305.761	178.101		305.761	177.461		305.761	175.841		305.761	175.351		305.761	114.52		305.761	178.618		305.761	175.788		305.761	108.7		305.761	129.816		305.761	124.638		305.761	73.2129		305.761	136.931		305.761	138.942		305.761	179.633		305.761	178.106		305.761	177.466
307.841	180.725		307.841	179.186		307.841	178.54		307.841	176.907		307.841	176.413		307.841	115.176		307.841	179.708		307.841	176.857		307.841	109.353		307.841	130.608		307.841	125.385		307.841	73.6165		307.841	137.697		307.841	139.727		307.841	180.73		307.841	179.191		307.841	178.544
309.921	181.821		309.921	180.27		309.921	179.617		309.921	177.972		309.921	177.474		309.921	115.832		309.921	180.796		309.921	177.925		309.921	110.009		309.921	131.399		309.921	126.129		309.921	74.0138		309.921	138.456		309.921	140.506		309.921	181.825		309.921	180.275		309.921	179.622
312.001	182.915		312.001	181.353		312.001	180.694		312.001	179.037		312.001	178.533		312.001	116.486		312.001	181.883		312.001	178.992		312.001	110.661		312.001	132.155		312.001	126.874		312.001	74.3961		312.001	139.216		312.001	141.286		312.001	182.92		312.001	181.358		312.001	180.698
314.081	184.009		314.081	182.436		314.081	181.769		314.081	180.101		314.081	179.592		314.081	117.14		314.081	182.97		314.081	180.059		314.081	111.313		314.081	132.905		314.081	127.615		314.081	74.7815		314.081	139.977		314.081	142.061		314.081	184.014		314.081	182.44		314.081	181.774
316.161	185.102		316.161	183.518		316.161	182.844		316.161	181.164		316.161	180.65		316.161	117.793		316.161	184.056		316.161	181.124		316.161	111.964		316.161	133.67		316.161	128.356		316.161	75.1804		316.161	140.733		316.161	142.836		316.161	185.107		316.161	183.522		316.161	182.849
318.241	186.195		318.241	184.598		318.241	183.918		318.241	182.226		318.241	181.707		318.241	118.445		318.241	185.142		318.241	182.189		318.241	112.624		318.241	134.43		318.241	129.11		318.241	75.5816		318.241	141.482		318.241	143.613		318.241	186.199		318.241	184.603		318.241	183.923
320.321	187.286		320.321	185.678		320.321	184.991		320.321	183.287		320.321	182.763		320.321	119.096		320.321	186.226		320.321	183.253		320.321	113.278		320.321	135.196		320.321	129.849		320.321	75.9552		320.321	142.232		320.321	144.387		320.321	187.291		320.321	185.683		320.321	184.996
322.401	188.377		322.401	186.757		322.401	186.064		322.401	184.347		322.401	183.819		322.401	119.746		322.401	187.31		322.401	184.316		322.401	113.932		322.401	135.947		322.401	130.586		322.401	76.3547		322.401	142.991		322.401	145.161		322.401	188.382		322.401	186.762		322.401	186.069
324.481	189.467		324.481	187.836		324.481	187.135		324.481	185.407		324.481	184.873		324.481	120.396		324.481	188.392		324.481	185.378		324.481	114.582		324.481	136.747		324.481	131.326		324.481	76.7565		324.481	143.74		324.481	145.934		324.481	189.472		324.481	187.84		324.481	187.14
326.561	190.556		326.561	188.913		326.561	188.206		326.561	186.465		326.561	185.927		326.561	121.045		326.561	189.474		326.561	186.439		326.561	115.234		326.561	137.465		326.561	132.06		326.561	77.1326		326.561	144.496		326.561	146.706		326.561	190.561		326.561	188.918		326.561	188.211
328.641	191.645		328.641	189.99		328.641	189.276		328.641	187.524		328.641	186.98		328.641	121.692		328.641	190.556		328.641	187.5		328.641	115.878		328.641	138.249		328.641	132.79		328.641	77.5217		328.641	145.246		328.641	147.474		328.641	191.649		328.641	189.995		328.641	189.281
330.721	192.732		330.721	191.066		330.721	190.345		330.721	188.58		330.721	188.032		330.721	122.339		330.721	191.636		330.721	188.56		330.721	116.527		330.721	139.029		330.721	133.528		330.721	77.9081		330.721	145.993		330.721	148.241		330.721	192.737		330.721	191.071		330.721	190.35
332.801	193.819		332.801	192.141		332.801	191.413		332.801	189.637		332.801	189.083		332.801	122.985		332.801	192.716		332.801	189.619		332.801	117.166		332.801	139.797		332.801	134.267		332.801	78.2965		332.801	146.748		332.801	148.999		332.801	193.824		332.801	192.146		332.801	191.418
334.881	194.906		334.881	193.216		334.881	192.481		334.881	190.692		334.881	190.134		334.881	123.631		334.881	193.795		334.881	190.677		334.881	117.82		334.881	140.56		334.881	134.999		334.881	78.6779		334.881	147.495		334.881	149.768		334.881	194.91		334.881	193.22		334.881	192.486
336.961	195.991		336.961	194.289		336.961	193.548		336.961	191.747		336.961	191.183		336.961	124.275		336.961	194.873		336.961	191.735		336.961	118.477		336.961	141.294		336.961	135.74		336.961	79.0572		336.961	148.239		336.961	150.532		336.961	195.996		336.961	194.294		336.961	193.553
339.041	197.076		339.041	195.362		339.041	194.614		339.041	192.801		339.041	192.232		339.041	124.919		339.041	195.951		339.041	192.791		339.041	119.126		339.041	142.033		339.041	136.475		339.041	79.4533		339.041	148.983		339.041	151.291		339.041	197.081		339.041	195.367		339.041	194.619
341.121	198.16		341.121	196.434		341.121	195.679		341.121	193.854		341.121	193.28		341.121	125.561		341.121	197.027		341.121	193.847		341.121	119.779		341.121	142.786		341.121	137.227		341.121	79.8296		341.121	149.727		341.121	152.05		341.121	198.165		341.121	196.439		341.121	195.684
343.201	199.243		343.201	197.506		343.201	196.744		343.201	194.907		343.201	194.327		343.201	126.203		343.201	198.103		343.201	194.903		343.201	120.43		343.201	143.526		343.201	137.956		343.201	80.2252		343.201	150.467		343.201	152.804		343.201	199.248		343.201	197.511		343.201	196.749
345.281	200.325		345.281	198.577		345.281	197.807		345.281	195.958		345.281	195.374		345.281	126.844		345.281	199.179		345.281	195.957		345.281	121.077		345.281	144.288		345.281	138.685		345.281	80.5966		345.281	151.208		345.281	153.565		345.281	200.33		345.281	198.582		345.281	197.812
347.361	201.407		347.361	199.647		347.361	198.87		347.361	197.009		347.361	196.419		347.361	127.485		347.361	200.253		347.361	197.011		347.361	121.729		347.361	145.064		347.361	139.424		347.361	81.0019		347.361	151.946		347.361	154.324		347.361	201.412		347.361	199.651		347.361	198.875
349.441	202.488		349.441	200.716		349.441	199.932		349.441	198.059		349.441	197.464		349.441	128.124		349.441	201.327		349.441	198.064		349.441	122.375		349.441	145.803		349.441	140.161		349.441	81.3706		349.441	152.684		349.441	155.081		349.441	202.493		349.441	200.721		349.441	199.937
351.521	203.569		351.521	201.784		351.521	200.994		351.521	199.108		351.521	198.508		351.521	128.763		351.521	202.4		351.521	199.116		351.521	123.022		351.521	146.533		351.521	140.898		351.521	81.762		351.521	153.418		351.521	155.839		351.521	203.574		351.521	201.789		351.521	200.999
353.601	204.649		353.601	202.852		353.601	202.054		353.601	200.157		353.601	199.552		353.601	129.401		353.601	203.472		353.601	200.168		353.601	123.659		353.601	147.292		353.601	141.63		353.601	82.1448		353.601	154.156		353.601	156.597		353.601	204.654		353.601	202.857		353.601	202.06
355.681	205.727		355.681	203.919		355.681	203.114		355.681	201.205		355.681	200.594		355.681	130.038		355.681	204.544		355.681	201.218		355.681	124.316		355.681	148.087		355.681	142.362		355.681	82.5366		355.681	154.888		355.681	157.355		355.681	205.733		355.681	203.924		355.681	203.12
357.761	206.806		357.761	204.986		357.761	204.174		357.761	202.252		357.761	201.636		357.761	130.674		357.761	205.615		357.761	202.268		357.761	124.954		357.761	148.848		357.761	143.094		357.761	82.9183		357.761	155.618		357.761	158.106		357.761	206.811		357.761	204.991		357.761	204.179
359.841	207.883		359.841	206.051		359.841	205.232		359.841	203.298		359.841	202.677		359.841	131.31		359.841	206.685		359.841	203.318		359.841	125.604		359.841	149.617		359.841	143.827		359.841	83.2994		359.841	156.346		359.841	158.862		359.841	207.888		359.841	206.056		359.841	205.237
361.921	208.96		361.921	207.116		361.921	206.29		361.921	204.344		361.921	203.718		361.921	131.944		361.921	207.755		361.921	204.367		361.921	126.24		361.921	150.356		361.921	144.55		361.921	83.6756		361.921	157.072		361.921	159.614		361.921	208.965		361.921	207.121		361.921	206.295
364.001	210.037		364.001	208.18		364.001	207.347		364.001	205.388		364.001	204.757		364.001	132.578		364.001	208.824		364.001	205.414		364.001	126.888		364.001	151.098		364.001	145.281		364.001	84.0712		364.001	157.802		364.001	160.363		364.001	210.042		364.001	208.186		364.001	207.352
366.081	211.112		366.081	209.244		366.081	208.403		366.081	206.433		366.081	205.796		366.081	133.211		366.081	209.892		366.081	206.462		366.081	127.525		366.081	151.841		366.081	146.01		366.081	84.4468		366.081	158.533		366.081	161.117		366.081	211.117		366.081	209.249		366.081	208.409
368.161	212.187		368.161	210.307		368.161	209.459		368.161	207.476		368.161	206.834		368.161	133.843		368.161	210.959		368.161	207.508		368.161	128.169		368.161	152.579		368.161	146.744		368.161	84.8212		368.161	159.261		368.161	161.868		368.161	212.192		368.161	210.312		368.161	209.464
370.241	213.261		370.241	211.369		370.241	210.514		370.241	208.519		370.241	207.871		370.241	134.475		370.241	212.026		370.241	208.554		370.241	128.81		370.241	153.296		370.241	147.472		370.241	85.1964		370.241	159.99		370.241	162.61		370.241	213.267		370.241	211.374		370.241	210.519
372.321	214.335		372.321	212.43		372.321	211.568		372.321	209.561		372.321	208.908		372.321	135.105		372.321	213.092		372.321	209.599		372.321	129.456		372.321	154.04		372.321	148.204		372.321	85.5679		372.321	160.72		372.321	163.361		372.321	214.34		372.321	212.436		372.321	211.573
374.401	215.408		374.401	213.491		374.401	212.621		374.401	210.602		374.401	209.944		374.401	135.735		374.401	214.157		374.401	210.643		374.401	130.106		374.401	154.831		374.401	148.927		374.401	85.9587		374.401	161.443		374.401	164.11		374.401	215.413		374.401	213.497		374.401	212.627
376.481	216.48		376.481	214.552		376.481	213.674		376.481	211.643		376.481	210.979		376.481	136.364		376.481	215.222		376.481	211.687		376.481	130.754		376.481	155.535		376.481	149.644		376.481	86.3492		376.481	162.167		376.481	164.852		376.481	216.485		376.481	214.557		376.481	213.679
378.561	217.552		378.561	215.611		378.561	214.726		378.561	212.682		378.561	212.014		378.561	136.992		378.561	216.286		378.561	212.73		378.561	131.392		378.561	156.276		378.561	150.368		378.561	86.7132		378.561	162.887		378.561	165.59		378.561	217.557		378.561	215.616		378.561	214.732
380.641	218.622		380.641	216.67		380.641	215.778		380.641	213.721		380.641	213.048		380.641	137.619		380.641	217.35		380.641	213.772		380.641	132.034		380.641	157.041		380.641	151.101		380.641	87.096		380.641	163.609		380.641	166.338		380.641	218.628		380.641	216.675		380.641	215.783
382.721	219.693		382.721	217.728		382.721	216.828		382.721	214.76		382.721	214.081		382.721	138.246		382.721	218.412		382.721	214.814		382.721	132.681		382.721	157.807		382.721	151.827		382.721	87.471		382.721	164.327		382.721	167.081		382.721	219.698		382.721	217.733		382.721	216.834
384.801	220.762		384.801	218.785		384.801	217.879		384.801	215.798		384.801	215.113		384.801	138.872		384.801	219.475		384.801	215.855		384.801	133.322		384.801	158.556		384.801	152.552		384.801	87.8505		384.801	165.048		384.801	167.817		384.801	220.768		384.801	218.791		384.801	217.884
386.881	221.831		386.881	219.842		386.881	218.928		386.881	216.835		386.881	216.145		386.881	139.497		386.881	220.536		386.881	216.895		386.881	133.972		386.881	159.318		386.881	153.279		386.881	88.2186		386.881	165.769		386.881	168.559		386.881	221.837		386.881	219.848		386.881	218.933
388.961	222.9		388.961	220.898		388.961	219.976		388.961	217.871		388.961	217.176		388.961	140.12		388.961	221.597		388.961	217.935		388.961	134.629		388.961	160.062		388.961	154		388.961	88.5962		388.961	166.484		388.961	169.297		388.961	222.905		388.961	220.904		388.961	219.982
391.041	223.967		391.041	221.954		391.041	221.024		391.041	218.907		391.041	218.206		391.041	140.739		391.041	222.657		391.041	218.974		391.041	135.27		391.041	160.763		391.041	154.72		391.041	88.97		391.041	167.2		391.041	170.032		391.041	223.973		391.041	221.959		391.041	221.03
393.121	225.035		393.121	223.009		393.121	222.071		393.121	219.942		393.121	219.236		393.121	141.353		393.121	223.716		393.121	220.012		393.121	135.914		393.121	161.513		393.121	155.442		393.121	89.3598		393.121	167.915		393.121	170.771		393.121	225.04		393.121	223.014		393.121	222.077
395.201	226.101		395.201	224.063		395.201	223.118		395.201	220.977		395.201	220.265		395.201	141.962		395.201	224.775		395.201	221.05		395.201	136.556		395.201	162.252		395.201	156.167		395.201	89.734		395.201	168.633		395.201	171.504		395.201	226.106		395.201	224.069		395.201	223.124
397.281	227.167		397.281	225.117		397.281	224.164		397.281	222.011		397.281	221.293		397.281	142.566		397.281	225.833		397.281	222.087		397.281	137.199		397.281	162.975		397.281	156.895		397.281	90.1133		397.281	169.342		397.281	172.236		397.281	227.172		397.281	225.122		397.281	224.169
399.361	228.232		399.361	226.17		399.361	225.209		399.361	223.044		399.361	222.321		399.361	143.166		399.361	226.891		399.361	223.123		399.361	137.837		399.361	163.734		399.361	157.607		399.361	90.4975		399.361	170.051		399.361	172.967		399.361	228.238		399.361	226.175		399.361	225.215
401.441	229.297		401.441	227.222		401.441	226.254		401.441	224.076		401.441	223.348		401.441	143.76		401.441	227.948		401.441	224.159		401.441	138.472		401.441	164.43		401.441	158.33		401.441	90.8681		401.441	170.76		401.441	173.702		401.441	229.302		401.441	227.227		401.441	226.259
403.521	230.361		403.521	228.274		403.521	227.298		403.521	225.108		403.521	224.374		403.521	144.351		403.521	229.004		403.521	225.194		403.521	139.106		403.521	165.216		403.521	159.05		403.521	91.2471		403.521	171.473		403.521	174.435		403.521	230.366		403.521	228.279		403.521	227.303
405.601	231.424		405.601	229.325		405.601	228.341		405.601	226.139		405.601	225.4		405.601	144.936		405.601	230.06		405.601	226.228		405.601	139.748		405.601	165.929		405.601	159.773		405.601	91.6126		405.601	172.183		405.601	175.158		405.601	231.429		405.601	229.33		405.601	228.347
407.681	232.487		407.681	230.375		407.681	229.384		407.681	227.17		407.681	226.425		407.681	145.518		407.681	231.115		407.681	227.262		407.681	140.385		407.681	166.66		407.681	160.497		407.681	91.9869		407.681	172.89		407.681	175.889		407.681	232.492		407.681	230.381		407.681	229.389
409.761	233.549		409.761	231.425		409.761	230.425		409.761	228.2		409.761	227.449		409.761	146.095		409.761	232.169		409.761	228.295		409.761	141.027		409.761	167.415		409.761	161.217		409.761	92.3574		409.761	173.597		409.761	176.62		409.761	233.554		409.761	231.431		409.761	230.431
411.841	234.61		411.841	232.474		411.841	231.467		411.841	229.229		411.841	228.473		411.841	146.667		411.841	233.223		411.841	229.328		411.841	141.655		411.841	168.155		411.841	161.934		411.841	92.7269		411.841	174.299		411.841	177.346		411.841	234.616		411.841	232.48		411.841	231.473
413.921	235.671		413.921	233.523		413.921	232.507		413.921	230.258		413.921	229.496		413.921	147.236		413.921	234.277		413.921	230.36		413.921	142.29		413.921	168.893		413.921	162.652		413.921	93.0988		413.921	175.004		413.921	178.069		413.921	235.677		413.921	233.528		413.921	232.513
416.001	236.732		416.001	234.571		416.001	233.548		416.001	231.286		416.001	230.518		416.001	147.8		416.001	235.329		416.001	231.391		416.001	142.923		416.001	169.673		416.001	163.37		416.001	93.4936		416.001	175.709		416.001	178.799		416.001	236.738		416.001	234.576		416.001	233.553
418.081	237.792		418.081	235.618		418.081	234.587		418.081	232.313		418.081	231.54		418.081	148.361		418.081	236.381		418.081	232.422		418.081	143.564		418.081	170.392		418.081	164.095		418.081	93.8714		418.081	176.413		418.081	179.528		418.081	237.797		418.081	235.624		418.081	234.593
420.161	238.851		420.161	236.665		420.161	235.626		420.161	233.34		420.161	232.561		420.161	148.917		420.161	237.433		420.161	233.452		420.161	144.2		420.161	171.108		420.161	164.81		420.161	94.2248		420.161	177.114		420.161	180.25		420.161	238.857		420.161	236.671		420.161	235.632
422.241	239.91		422.241	237.711		422.241	236.664		422.241	234.366		422.241	233.581		422.241	149.469		422.241	238.483		422.241	234.481		422.241	144.835		422.241	171.837		422.241	165.52		422.241	94.5985		422.241	177.814		422.241	180.973		422.241	239.915		422.241	237.717		422.241	236.67
424.321	240.968		424.321	238.756		424.321	237.701		424.321	235.391		424.321	234.601		424.321	150.018		424.321	239.534		424.321	235.51		424.321	145.482		424.321	172.538		424.321	166.232		424.321	94.9636		424.321	178.511		424.321	181.694		424.321	240.973		424.321	238.762		424.321	237.707
426.401	242.025		426.401	239.801		426.401	238.738		426.401	236.416		426.401	235.62		426.401	150.562		426.401	240.583		426.401	236.538		426.401	146.109		426.401	173.275		426.401	166.944		426.401	95.3211		426.401	179.214		426.401	182.413		426.401	242.031		426.401	239.807		426.401	238.744
428.481	243.082		428.481	240.846		428.481	239.775		428.481	237.441		428.481	236.639		428.481	151.102		428.481	241.632		428.481	237.566		428.481	146.736		428.481	174.01		428.481	167.662		428.481	95.6894		428.481	179.911		428.481	183.133		428.481	243.088		428.481	240.851		428.481	239.781
430.561	244.138		430.561	241.889		430.561	240.81		430.561	238.464		430.561	237.657		430.561	151.639		430.561	242.681		430.561	238.593		430.561	147.37		430.561	174.741		430.561	168.382		430.561	96.0498		430.561	180.606		430.561	183.849		430.561	244.144		430.561	241.895		430.561	240.816
432.641	245.194		432.641	242.933		432.641	241.846		432.641	239.487		432.641	238.674		432.641	152.172		432.641	243.729		432.641	239.62		432.641	148.008		432.641	175.436		432.641	169.094		432.641	96.4259		432.641	181.299		432.641	184.571		432.641	245.2		432.641	242.938		432.641	241.852
434.721	246.249		434.721	243.975		434.721	242.88		434.721	240.51		434.721	239.691		434.721	152.701		434.721	244.776		434.721	240.645		434.721	148.643		434.721	176.218		434.721	169.807		434.721	96.7923		434.721	182.001		434.721	185.291		434.721	246.255		434.721	243.981		434.721	242.886
436.801	247.303		436.801	245.017		436.801	243.914		436.801	241.531		436.801	240.707		436.801	153.227		436.801	245.823		436.801	241.671		436.801	149.273		436.801	176.925		436.801	170.533		436.801	97.1829		436.801	182.699		436.801	186.008		436.801	247.309		436.801	245.023		436.801	243.92
438.881	248.357		438.881	246.058		438.881	244.947		438.881	242.553		438.881	241.722		438.881	153.748		438.881	246.869		438.881	242.696		438.881	149.903		438.881	177.645		438.881	171.241		438.881	97.5408		438.881	183.39		438.881	186.726		438.881	248.363		438.881	246.064		438.881	244.953
440.961	249.411		440.961	247.099		440.961	245.98		440.961	243.573		440.961	242.737		440.961	154.267		440.961	247.915		440.961	243.72		440.961	150.54		440.961	178.414		440.961	171.953		440.961	97.9071		440.961	184.082		440.961	187.447		440.961	249.417		440.961	247.105		440.961	245.986
443.041	250.464		443.041	248.139		443.041	247.012		443.041	244.594		443.041	243.751		443.041	154.781		443.041	248.96		443.041	244.743		443.041	151.175		443.041	179.151		443.041	172.67		443.041	98.2712		443.041	184.769		443.041	188.158		443.041	250.47		443.041	248.145		443.041	247.018
445.121	251.516		445.121	249.179		445.121	248.044		445.121	245.613		445.121	244.765		445.121	155.292		445.121	250.005		445.121	245.766		445.121	151.805		445.121	179.898		445.121	173.381		445.121	98.6379		445.121	185.462		445.121	188.868		445.121	251.522		445.121	249.185		445.121	248.05
447.201	252.568		447.201	250.218		447.201	249.075		447.201	246.632		447.201	245.778		447.201	155.799		447.201	251.048		447.201	246.788		447.201	152.436		447.201	180.643		447.201	174.097		447.201	98.9962		447.201	186.154		447.201	189.58		447.201	252.574		447.201	250.224		447.201	249.081
449.281	253.619		449.281	251.257		449.281	250.105		449.281	247.65		449.281	246.791		449.281	156.303		449.281	252.092		449.281	247.81		449.281	153.073		449.281	181.375		449.281	174.807		449.281	99.3675		449.281	186.844		449.281	190.293		449.281	253.625		449.281	251.263		449.281	250.111
451.361	254.67		451.361	252.295		451.361	251.135		451.361	248.668		451.361	247.802		451.361	156.803		451.361	253.135		451.361	248.832		451.361	153.702		451.361	182.098		451.361	175.512		451.361	99.718		451.361	187.533		451.361	191.007		451.361	254.676		451.361	252.301		451.361	251.141
453.441	255.72		453.441	253.332		453.441	252.164		453.441	249.685		453.441	248.814		453.441	157.3		453.441	254.177		453.441	249.852		453.441	154.334		453.441	182.808		453.441	176.222		453.441	100.089		453.441	188.222		453.441	191.716		453.441	255.726		453.441	253.338		453.441	252.17
455.521	256.77		455.521	254.369		455.521	253.193		455.521	250.702		455.521	249.824		455.521	157.793		455.521	255.219		455.521	250.872		455.521	154.971		455.521	183.526		455.521	176.923		455.521	100.45		455.521	188.907		455.521	192.427		455.521	256.776		455.521	254.375		455.521	253.199
457.601	257.819		457.601	255.405		457.601	254.221		457.601	251.718		457.601	250.834		457.601	158.282		457.601	256.26		457.601	251.892		457.601	155.6		457.601	184.232		457.601	177.636		457.601	100.831		457.601	189.594		457.601	193.137		457.601	257.825		457.601	255.412		457.601	254.227
459.681	258.868		459.681	256.441		459.681	255.248		459.681	252.733		459.681	251.844		459.681	158.768		459.681	257.3		459.681	252.911		459.681	156.222		459.681	184.959		459.681	178.338		459.681	101.209		459.681	190.276		459.681	193.85		459.681	258.873		459.681	256.447		459.681	255.255
461.761	259.915		461.761	257.477		461.761	256.275		461.761	253.748		461.761	252.853		461.761	159.251		461.761	258.34		461.761	253.929		461.761	156.845		461.761	185.656		461.761	179.047		461.761	101.563		461.761	190.956		461.761	194.558		461.761	259.921		461.761	257.483		461.761	256.281
463.841	260.963		463.841	258.511		463.841	257.302		463.841	254.762		463.841	253.861		463.841	159.73		463.841	259.38		463.841	254.947		463.841	157.477		463.841	186.376		463.841	179.757		463.841	101.921		463.841	191.642		463.841	195.263		463.841	260.969		463.841	258.517		463.841	257.308
465.921	262.01		465.921	259.546		465.921	258.327		465.921	255.776		465.921	254.869		465.921	160.205		465.921	260.419		465.921	255.965		465.921	158.106		465.921	187.058		465.921	180.46		465.921	102.29		465.921	192.322		465.921	195.966		465.921	262.016		465.921	259.552		465.921	258.334
468.001	263.056		468.001	260.579		468.001	259.353		468.001	256.789		468.001	255.876		468.001	160.677		468.001	261.457		468.001	256.982		468.001	158.732		468.001	187.826		468.001	181.164		468.001	102.649		468.001	193.002		468.001	196.668		468.001	263.062		468.001	260.585		468.001	259.359
470.081	264.102		470.081	261.612		470.081	260.377		470.081	257.802		470.081	256.883		470.081	161.145		470.081	262.495		470.081	257.998		470.081	159.366		470.081	188.559		470.081	181.867		470.081	103.01		470.081	193.685		470.081	197.366		470.081	264.108		470.081	261.618		470.081	260.384
472.161	265.147		472.161	262.645		472.161	261.402		472.161	258.814		472.161	257.889		472.161	161.611		472.161	263.532		472.161	259.014		472.161	159.987		472.161	189.214		472.161	182.571		472.161	103.355		472.161	194.367		472.161	198.069		472.161	265.154		472.161	262.651		472.161	261.408
474.241	266.192		474.241	263.677		474.241	262.425		474.241	259.825		474.241	258.894		474.241	162.072		474.241	264.569		474.241	260.029		474.241	160.613		474.241	189.985		474.241	183.275		474.241	103.729		474.241	195.044		474.241	198.771		474.241	266.198		474.241	263.683		474.241	262.432
476.321	267.236		476.321	264.708		476.321	263.448		476.321	260.836		476.321	259.899		476.321	162.53		476.321	265.606		476.321	261.044		476.321	161.237		476.321	190.71		476.321	183.978		476.321	104.092		476.321	195.722		476.321	199.47		476.321	267.243		476.321	264.715		476.321	263.455
478.401	268.28		478.401	265.74		478.401	264.471		478.401	261.847		478.401	260.904		478.401	162.985		478.401	266.641		478.401	262.058		478.401	161.857		478.401	191.429		478.401	184.674		478.401	104.461		478.401	196.4		478.401	200.174		478.401	268.286		478.401	265.746		478.401	264.477
480.481	269.324		480.481	266.77		480.481	265.493		480.481	262.857		480.481	261.908		480.481	163.437		480.481	267.677		480.481	263.072		480.481	162.49		480.481	192.159		480.481	185.386		480.481	104.823		480.481	197.069		480.481	200.873		480.481	269.33		480.481	266.776		480.481	265.499
482.561	270.366		482.561	267.8		482.561	266.514		482.561	263.866		482.561	262.911		482.561	163.885		482.561	268.712		482.561	264.084		482.561	163.121		482.561	192.899		482.561	186.086		482.561	105.19		482.561	197.74		482.561	201.573		482.561	270.373		482.561	267.806		482.561	266.521
484.641	271.409		484.641	268.829		484.641	267.535		484.641	264.875		484.641	263.914		484.641	164.33		484.641	269.746		484.641	265.097		484.641	163.749		484.641	193.621		484.641	186.789		484.641	105.545		484.641	198.412		484.641	202.269		484.641	271.415		484.641	268.836		484.641	267.542
486.721	272.45		486.721	269.858		486.721	268.555		486.721	265.883		486.721	264.916		486.721	164.771		486.721	270.779		486.721	266.109		486.721	164.38		486.721	194.351		486.721	187.489		486.721	105.914		486.721	199.078		486.721	202.964		486.721	272.456		486.721	269.865		486.721	268.562
488.801	273.491		488.801	270.887		488.801	269.575		488.801	266.891		488.801	265.918		488.801	165.209		488.801	271.813		488.801	267.121		488.801	165.001		488.801	195.05		488.801	188.187		488.801	106.266		488.801	199.752		488.801	203.664		488.801	273.498		488.801	270.893		488.801	269.582
490.881	274.532		490.881	271.915		490.881	270.594		490.881	267.898		490.881	266.919		490.881	165.644		490.881	272.845		490.881	268.132		490.881	165.631		490.881	195.763		490.881	188.889		490.881	106.632		490.881	200.426		490.881	204.359		490.881	274.538		490.881	271.921		490.881	270.601
492.961	275.572		492.961	272.942		492.961	271.613		492.961	268.904		492.961	267.919		492.961	166.075		492.961	273.878		492.961	269.142		492.961	166.256		492.961	196.447		492.961	189.594		492.961	106.994		492.961	201.097		492.961	205.054		492.961	275.579		492.961	272.949		492.961	271.62
495.041	276.612		495.041	273.969		495.041	272.631		495.041	269.911		495.041	268.919		495.041	166.503		495.041	274.909		495.041	270.152		495.041	166.883		495.041	197.167		495.041	190.291		495.041	107.354		495.041	201.771		495.041	205.753		495.041	276.618		495.041	273.975		495.041	272.638
497.121	277.651		497.121	274.995		497.121	273.649		497.121	270.916		497.121	269.919		497.121	166.928		497.121	275.941		497.121	271.161		497.121	167.504		497.121	197.864		497.121	190.997		497.121	107.704		497.121	202.441		497.121	206.442		497.121	277.658		497.121	275.002		497.121	273.656
499.201	278.69		499.201	276.021		499.201	274.666		499.201	271.921		499.201	270.918		499.201	167.35		499.201	276.971		499.201	272.17		499.201	168.127		499.201	198.577		499.201	191.708		499.201	108.072		499.201	203.103		499.201	207.13		499.201	278.696		499.201	276.028		499.201	274.673
501.281	279.728		501.281	277.047		501.281	275.683		501.281	272.926		501.281	271.916		501.281	167.768		501.281	278.002		501.281	273.179		501.281	168.752		501.281	199.302		501.281	192.405		501.281	108.439		501.281	203.77		501.281	207.821		501.281	279.735		501.281	277.053		501.281	275.69
503.361	280.766		503.361	278.072		503.361	276.699		503.361	273.93		503.361	272.914		503.361	168.183		503.361	279.031		503.361	274.187		503.361	169.385		503.361	199.971		503.361	193.107		503.361	108.792		503.361	204.437		503.361	208.511		503.361	280.772		503.361	278.078		503.361	276.706
505.441	281.803		505.441	279.096		505.441	277.715		505.441	274.934		505.441	273.911		505.441	168.594		505.441	280.06		505.441	275.194		505.441	170.012		505.441	200.737		505.441	193.802		505.441	109.155		505.441	205.098		505.441	209.205		505.441	281.81		505.441	279.103		505.441	277.722
507.521	282.84		507.521	280.12		507.521	278.73		507.521	275.937		507.521	274.908		507.521	169.002		507.521	281.089		507.521	276.201		507.521	170.638		507.521	201.463		507.521	194.497		507.521	109.511		507.521	205.763		507.521	209.892		507.521	282.846		507.521	280.127		507.521	278.737
509.601	283.876		509.601	281.144		509.601	279.744		509.601	276.94		509.601	275.904		509.601	169.407		509.601	282.117		509.601	277.207		509.601	171.259		509.601	202.13		509.601	195.194		509.601	109.869		509.601	206.43		509.601	210.585		509.601	283.883		509.601	281.15		509.601	279.751
511.681	284.912		511.681	282.166		511.681	280.758		511.681	277.942		511.681	276.9		511.681	169.809		511.681	283.145		511.681	278.213		511.681	171.888		511.681	202.882		511.681	195.903		511.681	110.237		511.681	207.094		511.681	211.266		511.681	284.918		511.681	282.173		511.681	280.765
513.761	285.947		513.761	283.189		513.761	281.772		513.761	278.943		513.761	277.895		513.761	170.207		513.761	284.172		513.761	279.219		513.761	172.506		513.761	203.601		513.761	196.603		513.761	110.592		513.761	207.761		513.761	211.954		513.761	285.954		513.761	283.196		513.761	281.779
515.841	286.982		515.841	284.211		515.841	282.785		515.841	279.944		515.841	278.89		515.841	170.601		515.841	285.199		515.841	280.224		515.841	173.129		515.841	204.295		515.841	197.3		515.841	110.927		515.841	208.426		515.841	212.634		515.841	286.989		515.841	284.218		515.841	282.792
517.921	288.017		517.921	285.232		517.921	283.797		517.921	280.945		517.921	279.884		517.921	170.992		517.921	286.226		517.921	281.228		517.921	173.751		517.921	205.027		517.921	197.995		517.921	111.307		517.921	209.087		517.921	213.317		517.921	288.023		517.921	285.239		517.921	283.805
520	289.05		520	286.253		520	284.809		520	281.944		520	280.877		520	171.379		520	287.251		520	282.232		520	174.382		520	205.76		520	198.692		520	111.67		520	209.748		520	213.999		520	289.057		520	286.26		520	284.816

## Sheet: figure2b
Left panel																																										Middle panel
GTalign --speed=0			GTalign --speed=9 (def)			GTalign --speed=9 --pre-score=0.4			GTalign --speed=13			GTalign --speed=13 --pre-score=0.4			GTalign --speed=13 --pre-similarity=15			TM-align			TM-align -fast			DeepAlign			DALI			FATCAT			Foldseek			Foldseek --tmalign-fast 1			Foldseek --tmalign-fast 0			GTalign --speed=0			GTalign --speed=9 (def)			GTalign --speed=9 --pre-score=0.4
x	y		x	y		x	y		x	y		x	y		x	y		x	y		x	y		x	y		x	y		x	y		x	y		x	y		x	y		x	y		x	y		x	y
0.001	0.001		0.001	0.001		0.001	0.001		0.001	0.001		0.001	0.001		0.001	0.001		0.001	0.001		0.001	0.001		0.001	0.001		0.001	0.001		0.001	0.0009		0.001	0.001		0.001	0.001		0.001	0.001		0.001	0.001		0.001	0.001		0.001	0.001
0.121	0.1052		0.121	0.1052		0.121	0.1052		0.121	0.1052		0.121	0.1052		0.121	0.1043		0.121	0.1052		0.121	0.1052		0.121	0.0795		0.121	0.0874		0.121	0.0746		0.121	0.0763		0.121	0.0947		0.121	0.0947		0.121	0.1052		0.121	0.1052		0.121	0.1052
0.241	0.2008		0.241	0.2007		0.241	0.2007		0.241	0.2007		0.241	0.2007		0.241	0.1969		0.241	0.2008		0.241	0.2008		0.241	0.1572		0.241	0.1684		0.241	0.1494		0.241	0.1465		0.241	0.1823		0.241	0.1824		0.241	0.2008		0.241	0.2007		0.241	0.2007
0.361	0.293		0.361	0.293		0.361	0.293		0.361	0.2928		0.361	0.2928		0.361	0.2842		0.361	0.2931		0.361	0.293		0.361	0.2321		0.361	0.245		0.361	0.2191		0.361	0.2176		0.361	0.2658		0.361	0.2658		0.361	0.293		0.361	0.293		0.361	0.293
0.481	0.3831		0.481	0.383		0.481	0.383		0.481	0.3827		0.481	0.3827		0.481	0.368		0.481	0.3832		0.481	0.383		0.481	0.3093		0.481	0.3246		0.481	0.2865		0.481	0.2836		0.481	0.3479		0.481	0.3479		0.481	0.3831		0.481	0.383		0.481	0.383
0.601	0.4715		0.601	0.4713		0.601	0.4712		0.601	0.4708		0.601	0.4707		0.601	0.4489		0.601	0.4715		0.601	0.4711		0.601	0.3779		0.601	0.4029		0.601	0.3489		0.601	0.3439		0.601	0.4291		0.601	0.4292		0.601	0.4715		0.601	0.4713		0.601	0.4712
0.721	0.5586		0.721	0.5582		0.721	0.5581		0.721	0.5575		0.721	0.5574		0.721	0.5269		0.721	0.5585		0.721	0.5579		0.721	0.4476		0.721	0.4773		0.721	0.4133		0.721	0.3996		0.721	0.5099		0.721	0.51		0.721	0.5586		0.721	0.5582		0.721	0.5581
0.841	0.6446		0.841	0.644		0.841	0.6438		0.841	0.643		0.841	0.6428		0.841	0.6021		0.841	0.6443		0.841	0.6435		0.841	0.5161		0.841	0.5501		0.841	0.476		0.841	0.4543		0.841	0.5901		0.841	0.5901		0.841	0.6446		0.841	0.644		0.841	0.6438
0.961	0.7296		0.961	0.7288		0.961	0.7285		0.961	0.7275		0.961	0.7272		0.961	0.6751		0.961	0.7291		0.961	0.7282		0.961	0.5822		0.961	0.6205		0.961	0.5402		0.961	0.5107		0.961	0.668		0.961	0.6677		0.961	0.7296		0.961	0.7288		0.961	0.7285
1.081	0.8138		1.081	0.8128		1.081	0.8124		1.081	0.8111		1.081	0.8108		1.081	0.7463		1.081	0.8131		1.081	0.8119		1.081	0.6481		1.081	0.6922		1.081	0.5999		1.081	0.5652		1.081	0.7452		1.081	0.7449		1.081	0.8138		1.081	0.8128		1.081	0.8124
1.201	0.8973		1.201	0.8959		1.201	0.8955		1.201	0.8939		1.201	0.8934		1.201	0.8158		1.201	0.8963		1.201	0.8948		1.201	0.7119		1.201	0.7623		1.201	0.6606		1.201	0.6191		1.201	0.8222		1.201	0.822		1.201	0.8973		1.201	0.8959		1.201	0.8955
1.321	0.98		1.321	0.9784		1.321	0.9777		1.321	0.9759		1.321	0.9753		1.321	0.884		1.321	0.9788		1.321	0.9769		1.321	0.7751		1.321	0.8325		1.321	0.7247		1.321	0.6749		1.321	0.897		1.321	0.8965		1.321	0.98		1.321	0.9784		1.321	0.9777
1.441	1.0621		1.441	1.0602		1.441	1.0594		1.441	1.0573		1.441	1.0566		1.441	0.951		1.441	1.0607		1.441	1.0585		1.441	0.8356		1.441	0.9023		1.441	0.7858		1.441	0.7257		1.441	0.9733		1.441	0.9732		1.441	1.0621		1.441	1.0602		1.441	1.0594
1.561	1.1436		1.561	1.1415		1.561	1.1406		1.561	1.1382		1.561	1.1373		1.561	1.0166		1.561	1.142		1.561	1.1395		1.561	0.8961		1.561	0.9697		1.561	0.8447		1.561	0.7799		1.561	1.0461		1.561	1.0463		1.561	1.1436		1.561	1.1415		1.561	1.1406
1.681	1.2247		1.681	1.2224		1.681	1.2213		1.681	1.2185		1.681	1.2175		1.681	1.0812		1.681	1.2229		1.681	1.22		1.681	0.9582		1.681	1.0396		1.681	0.9056		1.681	0.8308		1.681	1.1188		1.681	1.1185		1.681	1.2248		1.681	1.2224		1.681	1.2214
1.801	1.3054		1.801	1.3027		1.801	1.3016		1.801	1.2983		1.801	1.2971		1.801	1.1448		1.801	1.3032		1.801	1.2999		1.801	1.0213		1.801	1.1082		1.801	0.9674		1.801	0.8824		1.801	1.1908		1.801	1.1912		1.801	1.3054		1.801	1.3027		1.801	1.3016
1.921	1.3857		1.921	1.3826		1.921	1.3812		1.921	1.3774		1.921	1.376		1.921	1.2075		1.921	1.3831		1.921	1.3793		1.921	1.0797		1.921	1.1766		1.921	1.0249		1.921	0.9327		1.921	1.2624		1.921	1.2628		1.921	1.3857		1.921	1.3826		1.921	1.3812
2.041	1.4654		2.041	1.4619		2.041	1.4603		2.041	1.4561		2.041	1.4545		2.041	1.2694		2.041	1.4625		2.041	1.4581		2.041	1.1408		2.041	1.2419		2.041	1.0822		2.041	0.981		2.041	1.3328		2.041	1.3338		2.041	1.4654		2.041	1.4619		2.041	1.4603
2.161	1.5447		2.161	1.5408		2.161	1.5389		2.161	1.5342		2.161	1.5323		2.161	1.3305		2.161	1.5415		2.161	1.5366		2.161	1.2005		2.161	1.3081		2.161	1.1428		2.161	1.0294		2.161	1.4024		2.161	1.4028		2.161	1.5447		2.161	1.5408		2.161	1.5389
2.281	1.6235		2.281	1.6193		2.281	1.6171		2.281	1.6119		2.281	1.6097		2.281	1.3908		2.281	1.62		2.281	1.6145		2.281	1.2622		2.281	1.3757		2.281	1.2003		2.281	1.0809		2.281	1.472		2.281	1.4728		2.281	1.6235		2.281	1.6193		2.281	1.6171
2.401	1.7019		2.401	1.6972		2.401	1.6947		2.401	1.6891		2.401	1.6867		2.401	1.4503		2.401	1.698		2.401	1.692		2.401	1.3186		2.401	1.4415		2.401	1.2568		2.401	1.1266		2.401	1.5412		2.401	1.5426		2.401	1.7019		2.401	1.6972		2.401	1.6947
2.521	1.7799		2.521	1.7748		2.521	1.772		2.521	1.7659		2.521	1.7632		2.521	1.5091		2.521	1.7757		2.521	1.7691		2.521	1.3773		2.521	1.5038		2.521	1.3129		2.521	1.176		2.521	1.6092		2.521	1.6109		2.521	1.7799		2.521	1.7748		2.521	1.772
2.641	1.8575		2.641	1.852		2.641	1.8488		2.641	1.8421		2.641	1.8391		2.641	1.5673		2.641	1.8529		2.641	1.8457		2.641	1.4363		2.641	1.5715		2.641	1.3677		2.641	1.2252		2.641	1.6796		2.641	1.6803		2.641	1.8575		2.641	1.852		2.641	1.8488
2.761	1.9347		2.761	1.9287		2.761	1.9251		2.761	1.9179		2.761	1.9146		2.761	1.6249		2.761	1.9298		2.761	1.9219		2.761	1.4945		2.761	1.6316		2.761	1.423		2.761	1.2702		2.761	1.7468		2.761	1.7484		2.761	1.9347		2.761	1.9287		2.761	1.9252
2.881	2.0115		2.881	2.0051		2.881	2.0011		2.881	1.9934		2.881	1.9898		2.881	1.682		2.881	2.0062		2.881	1.9977		2.881	1.5543		2.881	1.6927		2.881	1.4799		2.881	1.3178		2.881	1.8133		2.881	1.8159		2.881	2.0115		2.881	2.0051		2.881	2.0011
3.001	2.0879		3.001	2.081		3.001	2.0766		3.001	2.0684		3.001	2.0645		3.001	1.7385		3.001	2.0822		3.001	2.0732		3.001	1.6119		3.001	1.7566		3.001	1.5353		3.001	1.3659		3.001	1.8809		3.001	1.8816		3.001	2.0879		3.001	2.081		3.001	2.0766
3.121	2.164		3.121	2.1565		3.121	2.1517		3.121	2.1431		3.121	2.1389		3.121	1.7946		3.121	2.158		3.121	2.1482		3.121	1.6701		3.121	1.8215		3.121	1.5908		3.121	1.4103		3.121	1.9462		3.121	1.948		3.121	2.164		3.121	2.1566		3.121	2.1517
3.241	2.2397		3.241	2.2318		3.241	2.2265		3.241	2.2175		3.241	2.213		3.241	1.8503		3.241	2.2333		3.241	2.2229		3.241	1.7272		3.241	1.8842		3.241	1.6422		3.241	1.4535		3.241	2.0117		3.241	2.0138		3.241	2.2397		3.241	2.2318		3.241	2.2265
3.361	2.3151		3.361	2.3066		3.361	2.301		3.361	2.2916		3.361	2.2867		3.361	1.9056		3.361	2.3084		3.361	2.2973		3.361	1.7818		3.361	1.9447		3.361	1.6975		3.361	1.5002		3.361	2.076		3.361	2.0799		3.361	2.3151		3.361	2.3067		3.361	2.301
3.481	2.3902		3.481	2.3812		3.481	2.3752		3.481	2.3653		3.481	2.36		3.481	1.9605		3.481	2.3831		3.481	2.3714		3.481	1.8396		3.481	2.0062		3.481	1.7494		3.481	1.5422		3.481	2.1412		3.481	2.1437		3.481	2.3902		3.481	2.3812		3.481	2.3752
3.601	2.465		3.601	2.4555		3.601	2.449		3.601	2.4387		3.601	2.4331		3.601	2.015		3.601	2.4576		3.601	2.4452		3.601	1.8937		3.601	2.0668		3.601	1.7997		3.601	1.5839		3.601	2.2042		3.601	2.2074		3.601	2.465		3.601	2.4555		3.601	2.449
3.721	2.5395		3.721	2.5295		3.721	2.5226		3.721	2.5117		3.721	2.5058		3.721	2.0692		3.721	2.5318		3.721	2.5186		3.721	1.9496		3.721	2.1296		3.721	1.8512		3.721	1.6275		3.721	2.2689		3.721	2.2722		3.721	2.5395		3.721	2.5295		3.721	2.5226
3.841	2.6137		3.841	2.6033		3.841	2.5959		3.841	2.5845		3.841	2.5783		3.841	2.1231		3.841	2.6058		3.841	2.5918		3.841	2.0047		3.841	2.1915		3.841	1.9029		3.841	1.6692		3.841	2.3352		3.841	2.3366		3.841	2.6137		3.841	2.6033		3.841	2.5959
3.961	2.6878		3.961	2.6767		3.961	2.6689		3.961	2.657		3.961	2.6504		3.961	2.1767		3.961	2.6794		3.961	2.6648		3.961	2.0625		3.961	2.2519		3.961	1.9535		3.961	1.7127		3.961	2.3993		3.961	2.4028		3.961	2.6878		3.961	2.6767		3.961	2.6689
4.081	2.7615		4.081	2.7499		4.081	2.7417		4.081	2.7292		4.081	2.7223		4.081	2.23		4.081	2.7528		4.081	2.7374		4.081	2.1179		4.081	2.3133		4.081	2.005		4.081	1.7558		4.081	2.4627		4.081	2.4661		4.081	2.7616		4.081	2.7499		4.081	2.7417
4.201	2.8351		4.201	2.8229		4.201	2.8142		4.201	2.8012		4.201	2.7939		4.201	2.283		4.201	2.826		4.201	2.8098		4.201	2.1725		4.201	2.3732		4.201	2.0558		4.201	1.796		4.201	2.5273		4.201	2.5304		4.201	2.8351		4.201	2.8229		4.201	2.8142
4.321	2.9084		4.321	2.8956		4.321	2.8865		4.321	2.8729		4.321	2.8651		4.321	2.3359		4.321	2.8989		4.321	2.882		4.321	2.2261		4.321	2.4344		4.321	2.103		4.321	1.8374		4.321	2.5897		4.321	2.5953		4.321	2.9084		4.321	2.8957		4.321	2.8865
4.441	2.9815		4.441	2.9681		4.441	2.9585		4.441	2.9442		4.441	2.9361		4.441	2.3885		4.441	2.9716		4.441	2.9539		4.441	2.2793		4.441	2.4936		4.441	2.1531		4.441	1.8788		4.441	2.6518		4.441	2.6581		4.441	2.9815		4.441	2.9682		4.441	2.9585
4.561	3.0544		4.561	3.0404		4.561	3.0303		4.561	3.0154		4.561	3.0069		4.561	2.4408		4.561	3.044		4.561	3.0256		4.561	2.3353		4.561	2.5556		4.561	2.2043		4.561	1.9195		4.561	2.7153		4.561	2.7198		4.561	3.0544		4.561	3.0404		4.561	3.0303
4.681	3.1271		4.681	3.1125		4.681	3.1019		4.681	3.0863		4.681	3.0774		4.681	2.4929		4.681	3.1162		4.681	3.097		4.681	2.3901		4.681	2.6156		4.681	2.255		4.681	1.9613		4.681	2.7769		4.681	2.783		4.681	3.1271		4.681	3.1125		4.681	3.1019
4.801	3.1995		4.801	3.1843		4.801	3.1732		4.801	3.1569		4.801	3.1477		4.801	2.5448		4.801	3.1882		4.801	3.1682		4.801	2.4446		4.801	2.676		4.801	2.3014		4.801	2.002		4.801	2.8388		4.801	2.8445		4.801	3.1995		4.801	3.1844		4.801	3.1732
4.921	3.2718		4.921	3.2559		4.921	3.2443		4.921	3.2273		4.921	3.2178		4.921	2.5964		4.921	3.26		4.921	3.2391		4.921	2.4965		4.921	2.735		4.921	2.3532		4.921	2.0421		4.921	2.9004		4.921	2.9071		4.921	3.2718		4.921	3.256		4.921	3.2443
5.041	3.3438		5.041	3.3273		5.041	3.3151		5.041	3.2976		5.041	3.2877		5.041	2.6479		5.041	3.3316		5.041	3.3098		5.041	2.5492		5.041	2.794		5.041	2.4023		5.041	2.0783		5.041	2.96		5.041	2.9683		5.041	3.3439		5.041	3.3273		5.041	3.3152
5.161	3.4157		5.161	3.3985		5.161	3.3858		5.161	3.3677		5.161	3.3573		5.161	2.699		5.161	3.403		5.161	3.3803		5.161	2.6011		5.161	2.8518		5.161	2.4508		5.161	2.1168		5.161	3.0246		5.161	3.0296		5.161	3.4157		5.161	3.3985		5.161	3.3858
5.281	3.4874		5.281	3.4695		5.281	3.4563		5.281	3.4375		5.281	3.4267		5.281	2.7501		5.281	3.4741		5.281	3.4506		5.281	2.6542		5.281	2.9076		5.281	2.5046		5.281	2.1588		5.281	3.086		5.281	3.0903		5.281	3.4874		5.281	3.4695		5.281	3.4563
5.401	3.5588		5.401	3.5403		5.401	3.5266		5.401	3.5071		5.401	3.4959		5.401	2.8009		5.401	3.5451		5.401	3.5207		5.401	2.7067		5.401	2.9653		5.401	2.5544		5.401	2.1978		5.401	3.1472		5.401	3.1539		5.401	3.5589		5.401	3.5403		5.401	3.5266
5.521	3.6301		5.521	3.6109		5.521	3.5966		5.521	3.5765		5.521	3.5648		5.521	2.8515		5.521	3.6159		5.521	3.5906		5.521	2.7554		5.521	3.0188		5.521	2.6026		5.521	2.2367		5.521	3.2105		5.521	3.2142		5.521	3.6301		5.521	3.6109		5.521	3.5967
5.641	3.7012		5.641	3.6813		5.641	3.6666		5.641	3.6457		5.641	3.6336		5.641	2.902		5.641	3.6865		5.641	3.6604		5.641	2.8074		5.641	3.0766		5.641	2.652		5.641	2.2754		5.641	3.2698		5.641	3.2759		5.641	3.7012		5.641	3.6813		5.641	3.6666
5.761	3.7721		5.761	3.7515		5.761	3.7362		5.761	3.7147		5.761	3.7022		5.761	2.9523		5.761	3.7569		5.761	3.7299		5.761	2.8587		5.761	3.1328		5.761	2.6953		5.761	2.3116		5.761	3.3317		5.761	3.3368		5.761	3.7721		5.761	3.7516		5.761	3.7362
5.881	3.8429		5.881	3.8216		5.881	3.8057		5.881	3.7836		5.881	3.7706		5.881	3.0025		5.881	3.8272		5.881	3.7993		5.881	2.9111		5.881	3.1893		5.881	2.7434		5.881	2.3486		5.881	3.3891		5.881	3.3981		5.881	3.8429		5.881	3.8216		5.881	3.8057
6.001	3.9135		6.001	3.8915		6.001	3.875		6.001	3.8522		6.001	3.8388		6.001	3.0525		6.001	3.8973		6.001	3.8685		6.001	2.9624		6.001	3.2466		6.001	2.7883		6.001	2.3847		6.001	3.4494		6.001	3.4583		6.001	3.9135		6.001	3.8915		6.001	3.875
6.121	3.9839		6.121	3.9612		6.121	3.9441		6.121	3.9207		6.121	3.9069		6.121	3.1024		6.121	3.9672		6.121	3.9375		6.121	3.0125		6.121	3.3016		6.121	2.8331		6.121	2.422		6.121	3.5102		6.121	3.5184		6.121	3.984		6.121	3.9613		6.121	3.9441
6.241	4.0543		6.241	4.0308		6.241	4.0131		6.241	3.989		6.241	3.9748		6.241	3.1521		6.241	4.0369		6.241	4.0063		6.241	3.0633		6.241	3.3574		6.241	2.8789		6.241	2.4579		6.241	3.5728		6.241	3.579		6.241	4.0543		6.241	4.0308		6.241	4.0131
6.361	4.1244		6.361	4.1001		6.361	4.0819		6.361	4.0572		6.361	4.0425		6.361	3.2016		6.361	4.1065		6.361	4.0749		6.361	3.1111		6.361	3.4113		6.361	2.9258		6.361	2.4935		6.361	3.6325		6.361	3.6394		6.361	4.1245		6.361	4.1002		6.361	4.0819
6.481	4.1944		6.481	4.1693		6.481	4.1505		6.481	4.1252		6.481	4.1101		6.481	3.2511		6.481	4.1759		6.481	4.1433		6.481	3.158		6.481	3.4658		6.481	2.9719		6.481	2.5284		6.481	3.6925		6.481	3.7009		6.481	4.1945		6.481	4.1693		6.481	4.1505
6.601	4.2643		6.601	4.2384		6.601	4.219		6.601	4.193		6.601	4.1775		6.601	3.3003		6.601	4.2452		6.601	4.2116		6.601	3.2085		6.601	3.5194		6.601	3.0195		6.601	2.5663		6.601	3.7508		6.601	3.7629		6.601	4.2643		6.601	4.2384		6.601	4.219
6.721	4.334		6.721	4.3073		6.721	4.2873		6.721	4.2607		6.721	4.2447		6.721	3.3495		6.721	4.3143		6.721	4.2798		6.721	3.256		6.721	3.5733		6.721	3.0673		6.721	2.6026		6.721	3.8093		6.721	3.8211		6.721	4.334		6.721	4.3073		6.721	4.2873
6.841	4.4035		6.841	4.376		6.841	4.3555		6.841	4.3283		6.841	4.3118		6.841	3.3985		6.841	4.3832		6.841	4.3478		6.841	3.3058		6.841	3.6257		6.841	3.1111		6.841	2.6362		6.841	3.8682		6.841	3.8806		6.841	4.4035		6.841	4.376		6.841	4.3555
6.961	4.4729		6.961	4.4446		6.961	4.4236		6.961	4.3957		6.961	4.3787		6.961	3.4473		6.961	4.4521		6.961	4.4157		6.961	3.3564		6.961	3.6802		6.961	3.1561		6.961	2.6713		6.961	3.9261		6.961	3.939		6.961	4.4729		6.961	4.4446		6.961	4.4236
7.081	4.5422		7.081	4.5131		7.081	4.4915		7.081	4.4629		7.081	4.4455		7.081	3.496		7.081	4.5207		7.081	4.4834		7.081	3.4061		7.081	3.7348		7.081	3.2009		7.081	2.7034		7.081	3.9857		7.081	3.9979		7.081	4.5422		7.081	4.5131		7.081	4.4915
7.201	4.6113		7.201	4.5814		7.201	4.5592		7.201	4.53		7.201	4.5121		7.201	3.5446		7.201	4.5893		7.201	4.551		7.201	3.4528		7.201	3.7889		7.201	3.2426		7.201	2.7387		7.201	4.0444		7.201	4.0573		7.201	4.6113		7.201	4.5814		7.201	4.5593
7.321	4.6802		7.321	4.6496		7.321	4.6269		7.321	4.5969		7.321	4.5786		7.321	3.5931		7.321	4.6577		7.321	4.6184		7.321	3.5		7.321	3.8374		7.321	3.2882		7.321	2.7728		7.321	4.1029		7.321	4.1151		7.321	4.6802		7.321	4.6496		7.321	4.6269
7.441	4.7491		7.441	4.7177		7.441	4.6943		7.441	4.6637		7.441	4.6449		7.441	3.6414		7.441	4.7259		7.441	4.6857		7.441	3.5463		7.441	3.8927		7.441	3.3318		7.441	2.8052		7.441	4.1612		7.441	4.1752		7.441	4.7491		7.441	4.7177		7.441	4.6944
7.561	4.8178		7.561	4.7857		7.561	4.7617		7.561	4.7304		7.561	4.7111		7.561	3.6897		7.561	4.794		7.561	4.7529		7.561	3.5931		7.561	3.9444		7.561	3.3778		7.561	2.8381		7.561	4.2214		7.561	4.2329		7.561	4.8178		7.561	4.7857		7.561	4.7617
7.681	4.8864		7.681	4.8535		7.681	4.8289		7.681	4.7969		7.681	4.7771		7.681	3.7378		7.681	4.862		7.681	4.8199		7.681	3.6388		7.681	3.9984		7.681	3.4247		7.681	2.8749		7.681	4.2792		7.681	4.2921		7.681	4.8864		7.681	4.8535		7.681	4.829
7.801	4.9549		7.801	4.9212		7.801	4.896		7.801	4.8632		7.801	4.8431		7.801	3.7858		7.801	4.9299		7.801	4.8868		7.801	3.6848		7.801	4.0521		7.801	3.469		7.801	2.9073		7.801	4.3342		7.801	4.3508		7.801	4.9549		7.801	4.9212		7.801	4.8961
7.921	5.0232		7.921	4.9887		7.921	4.963		7.921	4.9295		7.921	4.9088		7.921	3.8337		7.921	4.9976		7.921	4.9536		7.921	3.7298		7.921	4.1047		7.921	3.5116		7.921	2.9392		7.921	4.3902		7.921	4.4095		7.921	5.0233		7.921	4.9888		7.921	4.963
8.041	5.0915		8.041	5.0562		8.041	5.0298		8.041	4.9956		8.041	4.9745		8.041	3.8814		8.041	5.0653		8.041	5.0202		8.041	3.7773		8.041	4.1552		8.041	3.554		8.041	2.9715		8.041	4.4448		8.041	4.4682		8.041	5.0915		8.041	5.0562		8.041	5.0299
8.161	5.1596		8.161	5.1235		8.161	5.0965		8.161	5.0616		8.161	5.04		8.161	3.9291		8.161	5.1328		8.161	5.0867		8.161	3.8247		8.161	4.2071		8.161	3.5974		8.161	3.0024		8.161	4.5015		8.161	4.525		8.161	5.1597		8.161	5.1235		8.161	5.0966
8.281	5.2277		8.281	5.1907		8.281	5.1631		8.281	5.1275		8.281	5.1054		8.281	3.9767		8.281	5.2002		8.281	5.1531		8.281	3.8708		8.281	4.2572		8.281	3.6411		8.281	3.0343		8.281	4.5588		8.281	4.5806		8.281	5.2277		8.281	5.1907		8.281	5.1632
8.401	5.2956		8.401	5.2578		8.401	5.2296		8.401	5.1932		8.401	5.1706		8.401	4.0242		8.401	5.2675		8.401	5.2193		8.401	3.918		8.401	4.3101		8.401	3.6807		8.401	3.0644		8.401	4.6138		8.401	4.6368		8.401	5.2956		8.401	5.2578		8.401	5.2296
8.521	5.3634		8.521	5.3248		8.521	5.296		8.521	5.2588		8.521	5.2357		8.521	4.0715		8.521	5.3347		8.521	5.2855		8.521	3.9616		8.521	4.3607		8.521	3.7229		8.521	3.0978		8.521	4.6711		8.521	4.6926		8.521	5.3634		8.521	5.3248		8.521	5.296
8.641	5.4311		8.641	5.3916		8.641	5.3622		8.641	5.3243		8.641	5.3006		8.641	4.1188		8.641	5.4017		8.641	5.3515		8.641	4.0053		8.641	4.4089		8.641	3.7632		8.641	3.1332		8.641	4.7257		8.641	4.7499		8.641	5.4311		8.641	5.3916		8.641	5.3622
8.761	5.4986		8.761	5.4584		8.761	5.4283		8.761	5.3897		8.761	5.3655		8.761	4.166		8.761	5.4687		8.761	5.4174		8.761	4.0491		8.761	4.4596		8.761	3.8071		8.761	3.1655		8.761	4.7824		8.761	4.8075		8.761	5.4987		8.761	5.4584		8.761	5.4284
8.881	5.5661		8.881	5.525		8.881	5.4944		8.881	5.4549		8.881	5.4303		8.881	4.2131		8.881	5.5355		8.881	5.4832		8.881	4.0911		8.881	4.5097		8.881	3.8498		8.881	3.1985		8.881	4.8388		8.881	4.8618		8.881	5.5661		8.881	5.525		8.881	5.4944
9.001	5.6334		9.001	5.5915		9.001	5.5603		9.001	5.52		9.001	5.4949		9.001	4.2601		9.001	5.6022		9.001	5.5489		9.001	4.1339		9.001	4.5631		9.001	3.8946		9.001	3.2303		9.001	4.8954		9.001	4.9186		9.001	5.6335		9.001	5.5915		9.001	5.5603
9.121	5.7007		9.121	5.6579		9.121	5.6261		9.121	5.585		9.121	5.5594		9.121	4.3071		9.121	5.6688		9.121	5.6145		9.121	4.1765		9.121	4.6128		9.121	3.9386		9.121	3.2623		9.121	4.9516		9.121	4.9748		9.121	5.7007		9.121	5.6579		9.121	5.6261
9.241	5.7678		9.241	5.7242		9.241	5.6918		9.241	5.6498		9.241	5.6238		9.241	4.3539		9.241	5.7353		9.241	5.68		9.241	4.2193		9.241	4.6593		9.241	3.9789		9.241	3.2931		9.241	5.0075		9.241	5.032		9.241	5.7679		9.241	5.7242		9.241	5.6918
9.361	5.8349		9.361	5.7904		9.361	5.7573		9.361	5.7146		9.361	5.6881		9.361	4.4006		9.361	5.8018		9.361	5.7453		9.361	4.2604		9.361	4.7141		9.361	4.0206		9.361	3.3274		9.361	5.0631		9.361	5.0881		9.361	5.8349		9.361	5.7905		9.361	5.7574
9.481	5.9018		9.481	5.8565		9.481	5.8228		9.481	5.7793		9.481	5.7523		9.481	4.4472		9.481	5.8681		9.481	5.8106		9.481	4.3008		9.481	4.7634		9.481	4.0624		9.481	3.3581		9.481	5.1168		9.481	5.1439		9.481	5.9018		9.481	5.8566		9.481	5.8228
9.601	5.9687		9.601	5.9226		9.601	5.8882		9.601	5.8439		9.601	5.8164		9.601	4.4937		9.601	5.9343		9.601	5.8757		9.601	4.3415		9.601	4.8069		9.601	4.1047		9.601	3.3891		9.601	5.172		9.601	5.1997		9.601	5.9687		9.601	5.9226		9.601	5.8882
9.721	6.0354		9.721	5.9885		9.721	5.9534		9.721	5.9083		9.721	5.8803		9.721	4.5402		9.721	6.0004		9.721	5.9408		9.721	4.3828		9.721	4.8632		9.721	4.1489		9.721	3.4222		9.721	5.228		9.721	5.2552		9.721	6.0354		9.721	5.9885		9.721	5.9535
9.841	6.102		9.841	6.0543		9.841	6.0185		9.841	5.9728		9.841	5.9442		9.841	4.5866		9.841	6.0665		9.841	6.0057		9.841	4.4263		9.841	4.9104		9.841	4.1912		9.841	3.452		9.841	5.2843		9.841	5.3081		9.841	6.102		9.841	6.0543		9.841	6.0186
9.961	6.1686		9.961	6.12		9.961	6.0836		9.961	6.037		9.961	6.0079		9.961	4.6329		9.961	6.1324		9.961	6.0706		9.961	4.4704		9.961	4.9562		9.961	4.2349		9.961	3.4849		9.961	5.3398		9.961	5.365		9.961	6.1686		9.961	6.12		9.961	6.0837
10.081	6.235		10.081	6.1856		10.081	6.1485		10.081	6.1012		10.081	6.0716		10.081	4.6791		10.081	6.1982		10.081	6.1353		10.081	4.5141		10.081	5.0097		10.081	4.2747		10.081	3.5147		10.081	5.3948		10.081	5.4187		10.081	6.235		10.081	6.1856		10.081	6.1486
10.201	6.3013		10.201	6.2511		10.201	6.2134		10.201	6.1652		10.201	6.1351		10.201	4.7253		10.201	6.264		10.201	6.2		10.201	4.5583		10.201	5.0597		10.201	4.3175		10.201	3.5458		10.201	5.4483		10.201	5.4742		10.201	6.3014		10.201	6.2511		10.201	6.2135
10.321	6.3676		10.321	6.3165		10.321	6.2782		10.321	6.2292		10.321	6.1986		10.321	4.7714		10.321	6.3296		10.321	6.2645		10.321	4.6002		10.321	5.1009		10.321	4.3593		10.321	3.5749		10.321	5.5019		10.321	5.5277		10.321	6.3676		10.321	6.3165		10.321	6.2782
10.441	6.4338		10.441	6.3818		10.441	6.3429		10.441	6.2931		10.441	6.2619		10.441	4.8174		10.441	6.3952		10.441	6.329		10.441	4.6415		10.441	5.1538		10.441	4.4		10.441	3.6055		10.441	5.5562		10.441	5.5858		10.441	6.4338		10.441	6.3819		10.441	6.3429
10.561	6.4999		10.561	6.447		10.561	6.4074		10.561	6.3569		10.561	6.3251		10.561	4.8634		10.561	6.4606		10.561	6.3933		10.561	4.6823		10.561	5.2032		10.561	4.4415		10.561	3.6362		10.561	5.6087		10.561	5.6395		10.561	6.4999		10.561	6.4471		10.561	6.4075
10.681	6.5659		10.681	6.5122		10.681	6.4719		10.681	6.4205		10.681	6.3883		10.681	4.9092		10.681	6.526		10.681	6.4576		10.681	4.724		10.681	5.2499		10.681	4.4827		10.681	3.6665		10.681	5.6631		10.681	5.6955		10.681	6.5659		10.681	6.5122		10.681	6.472
10.801	6.6318		10.801	6.5772		10.801	6.5363		10.801	6.4841		10.801	6.4513		10.801	4.955		10.801	6.5913		10.801	6.5218		10.801	4.7639		10.801	5.3019		10.801	4.5263		10.801	3.6997		10.801	5.7175		10.801	5.751		10.801	6.6318		10.801	6.5773		10.801	6.5364
10.921	6.6976		10.921	6.6422		10.921	6.6006		10.921	6.5476		10.921	6.5143		10.921	5.0007		10.921	6.6565		10.921	6.5859		10.921	4.8061		10.921	5.351		10.921	4.57		10.921	3.7295		10.921	5.771		10.921	5.8046		10.921	6.6976		10.921	6.6422		10.921	6.6007
11.041	6.7633		11.041	6.707		11.041	6.6648		11.041	6.6109		11.041	6.5772		11.041	5.0463		11.041	6.7216		11.041	6.6498		11.041	4.8475		11.041	5.3959		11.041	4.6104		11.041	3.7605		11.041	5.8242		11.041	5.8589		11.041	6.7634		11.041	6.7071		11.041	6.6649
11.161	6.829		11.161	6.7718		11.161	6.7289		11.161	6.6743		11.161	6.6399		11.161	5.0919		11.161	6.7867		11.161	6.7137		11.161	4.8859		11.161	5.443		11.161	4.6501		11.161	3.7891		11.161	5.8788		11.161	5.9136		11.161	6.829		11.161	6.7719		11.161	6.729
11.281	6.8945		11.281	6.8365		11.281	6.793		11.281	6.7375		11.281	6.7026		11.281	5.1374		11.281	6.8516		11.281	6.7775		11.281	4.9244		11.281	5.4877		11.281	4.687		11.281	3.8166		11.281	5.9326		11.281	5.9669		11.281	6.8946		11.281	6.8366		11.281	6.7931
11.401	6.96		11.401	6.9012		11.401	6.8569		11.401	6.8006		11.401	6.7652		11.401	5.1828		11.401	6.9165		11.401	6.8413		11.401	4.966		11.401	5.5374		11.401	4.7242		11.401	3.8463		11.401	5.9856		11.401	6.0219		11.401	6.96		11.401	6.9012		11.401	6.857
11.521	7.0254		11.521	6.9657		11.521	6.9208		11.521	6.8636		11.521	6.8277		11.521	5.2282		11.521	6.9813		11.521	6.9049		11.521	5.0067		11.521	5.5849		11.521	4.7639		11.521	3.8733		11.521	6.0384		11.521	6.0773		11.521	7.0254		11.521	6.9658		11.521	6.9209
11.641	7.0907		11.641	7.0302		11.641	6.9846		11.641	6.9266		11.641	6.8901		11.641	5.2735		11.641	7.046		11.641	6.9685		11.641	5.0466		11.641	5.6321		11.641	4.8051		11.641	3.9011		11.641	6.0915		11.641	6.1308		11.641	7.0907		11.641	7.0302		11.641	6.9846
11.761	7.1559		11.761	7.0946		11.761	7.0482		11.761	6.9894		11.761	6.9525		11.761	5.3187		11.761	7.1107		11.761	7.032		11.761	5.0857		11.761	5.6819		11.761	4.8451		11.761	3.9297		11.761	6.146		11.761	6.1843		11.761	7.1559		11.761	7.0946		11.761	7.0483
11.881	7.221		11.881	7.1589		11.881	7.1118		11.881	7.0522		11.881	7.0147		11.881	5.3639		11.881	7.1753		11.881	7.0954		11.881	5.1251		11.881	5.7332		11.881	4.8839		11.881	3.9573		11.881	6.1981		11.881	6.2378		11.881	7.2211		11.881	7.1589		11.881	7.1119
12.001	7.2861		12.001	7.2231		12.001	7.1753		12.001	7.1149		12.001	7.0768		12.001	5.4091		12.001	7.2398		12.001	7.1586		12.001	5.1655		12.001	5.7812		12.001	4.9263		12.001	3.984		12.001	6.2495		12.001	6.2902		12.001	7.2861		12.001	7.2232		12.001	7.1754
12.121	7.3511		12.121	7.2872		12.121	7.2388		12.121	7.1775		12.121	7.1389		12.121	5.4541		12.121	7.3042		12.121	7.2219		12.121	5.2062		12.121	5.8239		12.121	4.9689		12.121	4.0155		12.121	6.3017		12.121	6.3434		12.121	7.3511		12.121	7.2873		12.121	7.2388
12.241	7.416		12.241	7.3513		12.241	7.3021		12.241	7.24		12.241	7.2008		12.241	5.4991		12.241	7.3685		12.241	7.285		12.241	5.2474		12.241	5.8729		12.241	5.0103		12.241	4.0419		12.241	6.3534		12.241	6.3949		12.241	7.416		12.241	7.3514		12.241	7.3022
12.361	7.4808		12.361	7.4153		12.361	7.3654		12.361	7.3025		12.361	7.2627		12.361	5.544		12.361	7.4328		12.361	7.348		12.361	5.2895		12.361	5.9217		12.361	5.0525		12.361	4.0731		12.361	6.407		12.361	6.4484		12.361	7.4809		12.361	7.4154		12.361	7.3655
12.481	7.5456		12.481	7.4793		12.481	7.4285		12.481	7.3648		12.481	7.3245		12.481	5.5889		12.481	7.497		12.481	7.411		12.481	5.3298		12.481	5.9706		12.481	5.0927		12.481	4.0994		12.481	6.4604		12.481	6.5032		12.481	7.5456		12.481	7.4793		12.481	7.4286
12.601	7.6103		12.601	7.5431		12.601	7.4917		12.601	7.4271		12.601	7.3862		12.601	5.6337		12.601	7.5611		12.601	7.4739		12.601	5.3726		12.601	6.0128		12.601	5.1309		12.601	4.1289		12.601	6.5125		12.601	6.555		12.601	7.6103		12.601	7.5431		12.601	7.4918
12.721	7.6749		12.721	7.6068		12.721	7.5547		12.721	7.4893		12.721	7.4478		12.721	5.6784		12.721	7.6251		12.721	7.5367		12.721	5.4104		12.721	6.0606		12.721	5.1727		12.721	4.1589		12.721	6.5641		12.721	6.6088		12.721	7.6749		12.721	7.6069		12.721	7.5548
12.841	7.7394		12.841	7.6705		12.841	7.6177		12.841	7.5514		12.841	7.5093		12.841	5.7231		12.841	7.6891		12.841	7.5994		12.841	5.4497		12.841	6.1115		12.841	5.2116		12.841	4.1847		12.841	6.6146		12.841	6.661		12.841	7.7395		12.841	7.6706		12.841	7.6178
12.961	7.8039		12.961	7.7341		12.961	7.6806		12.961	7.6135		12.961	7.5708		12.961	5.7677		12.961	7.753		12.961	7.6621		12.961	5.4879		12.961	6.1563		12.961	5.2501		12.961	4.2135		12.961	6.6686		12.961	6.7117		12.961	7.8039		12.961	7.7342		12.961	7.6807
13.081	7.8683		13.081	7.7976		13.081	7.7434		13.081	7.6754		13.081	7.6322		13.081	5.8123		13.081	7.8168		13.081	7.7247		13.081	5.5285		13.081	6.2021		13.081	5.2918		13.081	4.241		13.081	6.7199		13.081	6.7645		13.081	7.8683		13.081	7.7977		13.081	7.7435
13.201	7.9326		13.201	7.8611		13.201	7.8062		13.201	7.7373		13.201	7.6935		13.201	5.8568		13.201	7.8805		13.201	7.7872		13.201	5.5671		13.201	6.2463		13.201	5.3307		13.201	4.2711		13.201	6.7681		13.201	6.8163		13.201	7.9327		13.201	7.8612		13.201	7.8063
13.321	7.9968		13.321	7.9245		13.321	7.8689		13.321	7.7991		13.321	7.7547		13.321	5.9013		13.321	7.9442		13.321	7.8497		13.321	5.6056		13.321	6.2987		13.321	5.3714		13.321	4.3002		13.321	6.8204		13.321	6.8696		13.321	7.9969		13.321	7.9246		13.321	7.8689
13.441	8.061		13.441	7.9878		13.441	7.9315		13.441	7.8607		13.441	7.8158		13.441	5.9457		13.441	8.0078		13.441	7.912		13.441	5.6439		13.441	6.3437		13.441	5.4121		13.441	4.3275		13.441	6.8736		13.441	6.9216		13.441	8.0611		13.441	7.9879		13.441	7.9315
13.561	8.1251		13.561	8.0511		13.561	7.994		13.561	7.9224		13.561	7.8769		13.561	5.99		13.561	8.0713		13.561	7.9743		13.561	5.6816		13.561	6.392		13.561	5.451		13.561	4.3553		13.561	6.9245		13.561	6.9746		13.561	8.1252		13.561	8.0511		13.561	7.9941
13.681	8.1891		13.681	8.1142		13.681	8.0564		13.681	7.9839		13.681	7.9379		13.681	6.0343		13.681	8.1347		13.681	8.0365		13.681	5.7187		13.681	6.4357		13.681	5.4885		13.681	4.3833		13.681	6.9746		13.681	7.0264		13.681	8.1893		13.681	8.1143		13.681	8.0565
13.801	8.2531		13.801	8.1774		13.801	8.1189		13.801	8.0454		13.801	7.9988		13.801	6.0786		13.801	8.1981		13.801	8.0987		13.801	5.7551		13.801	6.4838		13.801	5.5271		13.801	4.4121		13.801	7.0285		13.801	7.0779		13.801	8.2532		13.801	8.1775		13.801	8.1189
13.921	8.317		13.921	8.2404		13.921	8.1812		13.921	8.1068		13.921	8.0597		13.921	6.1228		13.921	8.2614		13.921	8.1607		13.921	5.7909		13.921	6.5305		13.921	5.5665		13.921	4.441		13.921	7.0801		13.921	7.1314		13.921	8.3171		13.921	8.2405		13.921	8.1812
14.041	8.3809		14.041	8.3034		14.041	8.2434		14.041	8.1681		14.041	8.1204		14.041	6.1669		14.041	8.3247		14.041	8.2227		14.041	5.8301		14.041	6.5768		14.041	5.6077		14.041	4.4689		14.041	7.1287		14.041	7.1832		14.041	8.381		14.041	8.3035		14.041	8.2435
14.161	8.4446		14.161	8.3664		14.161	8.3056		14.161	8.2293		14.161	8.1811		14.161	6.211		14.161	8.3878		14.161	8.2846		14.161	5.8671		14.161	6.6274		14.161	5.6441		14.161	4.4954		14.161	7.1802		14.161	7.2343		14.161	8.4447		14.161	8.3665		14.161	8.3057
14.281	8.5083		14.281	8.4292		14.281	8.3677		14.281	8.2905		14.281	8.2418		14.281	6.2551		14.281	8.451		14.281	8.3465		14.281	5.9038		14.281	6.6671		14.281	5.6829		14.281	4.5218		14.281	7.2312		14.281	7.2851		14.281	8.5084		14.281	8.4293		14.281	8.3678
14.401	8.572		14.401	8.492		14.401	8.4297		14.401	8.3516		14.401	8.3023		14.401	6.299		14.401	8.514		14.401	8.4083		14.401	5.9415		14.401	6.7118		14.401	5.721		14.401	4.5502		14.401	7.2812		14.401	7.3374		14.401	8.5721		14.401	8.4921		14.401	8.4298
14.521	8.6355		14.521	8.5548		14.521	8.4917		14.521	8.4127		14.521	8.3628		14.521	6.343		14.521	8.577		14.521	8.47		14.521	5.9767		14.521	6.763		14.521	5.7592		14.521	4.5754		14.521	7.3329		14.521	7.3895		14.521	8.6356		14.521	8.5548		14.521	8.4918
14.641	8.699		14.641	8.6174		14.641	8.5536		14.641	8.4737		14.641	8.4232		14.641	6.3869		14.641	8.6399		14.641	8.5317		14.641	6.0144		14.641	6.8052		14.641	5.798		14.641	4.6023		14.641	7.3834		14.641	7.4409		14.641	8.6991		14.641	8.6175		14.641	8.5536
14.761	8.7625		14.761	8.68		14.761	8.6154		14.761	8.5346		14.761	8.4836		14.761	6.4307		14.761	8.7028		14.761	8.5932		14.761	6.0527		14.761	6.85		14.761	5.8346		14.761	4.6276		14.761	7.4351		14.761	7.4909		14.761	8.7626		14.761	8.6801		14.761	8.6155
14.881	8.8259		14.881	8.7426		14.881	8.6772		14.881	8.5954		14.881	8.5439		14.881	6.4745		14.881	8.7656		14.881	8.6547		14.881	6.0904		14.881	6.8904		14.881	5.8686		14.881	4.6536		14.881	7.4855		14.881	7.5446		14.881	8.8259		14.881	8.7427		14.881	8.6772
15.001	8.8892		15.001	8.805		15.001	8.7388		15.001	8.6562		15.001	8.6041		15.001	6.5183		15.001	8.8283		15.001	8.7161		15.001	6.129		15.001	6.9363		15.001	5.9055		15.001	4.6805		15.001	7.5366		15.001	7.5933		15.001	8.8893		15.001	8.8051		15.001	8.7389
15.121	8.9524		15.121	8.8675		15.121	8.8005		15.121	8.7169		15.121	8.6643		15.121	6.562		15.121	8.891		15.121	8.7775		15.121	6.1663		15.121	6.9871		15.121	5.943		15.121	4.7076		15.121	7.5873		15.121	7.6441		15.121	8.9525		15.121	8.8675		15.121	8.8005
15.241	9.0156		15.241	8.9298		15.241	8.862		15.241	8.7775		15.241	8.7244		15.241	6.6057		15.241	8.9536		15.241	8.8388		15.241	6.206		15.241	7.0351		15.241	5.9815		15.241	4.7339		15.241	7.6409		15.241	7.6944		15.241	9.0157		15.241	8.9299		15.241	8.8621
15.361	9.0787		15.361	8.9921		15.361	8.9235		15.361	8.8381		15.361	8.7844		15.361	6.6494		15.361	9.0161		15.361	8.9001		15.361	6.2445		15.361	7.0745		15.361	6.0206		15.361	4.7633		15.361	7.6909		15.361	7.7455		15.361	9.0788		15.361	8.9922		15.361	8.9235
15.481	9.1418		15.481	9.0543		15.481	8.9849		15.481	8.8987		15.481	8.8444		15.481	6.6929		15.481	9.0786		15.481	8.9613		15.481	6.2823		15.481	7.124		15.481	6.0602		15.481	4.7883		15.481	7.7421		15.481	7.7968		15.481	9.1419		15.481	9.0544		15.481	8.9849
15.601	9.2048		15.601	9.1164		15.601	9.0462		15.601	8.9591		15.601	8.9042		15.601	6.7365		15.601	9.141		15.601	9.0224		15.601	6.3193		15.601	7.1606		15.601	6.0989		15.601	4.8146		15.601	7.7919		15.601	7.847		15.601	9.2049		15.601	9.1166		15.601	9.0463
15.721	9.2678		15.721	9.1785		15.721	9.1075		15.721	9.0195		15.721	8.9641		15.721	6.78		15.721	9.2034		15.721	9.0835		15.721	6.3567		15.721	7.2055		15.721	6.1385		15.721	4.8416		15.721	7.8426		15.721	7.8977		15.721	9.2679		15.721	9.1786		15.721	9.1076
15.841	9.3307		15.841	9.2406		15.841	9.1687		15.841	9.0798		15.841	9.0238		15.841	6.8234		15.841	9.2657		15.841	9.1445		15.841	6.3953		15.841	7.2533		15.841	6.175		15.841	4.8669		15.841	7.8929		15.841	7.9484		15.841	9.3308		15.841	9.2407		15.841	9.1688
15.961	9.3935		15.961	9.3025		15.961	9.2299		15.961	9.1401		15.961	9.0835		15.961	6.8668		15.961	9.3279		15.961	9.2055		15.961	6.4325		15.961	7.3023		15.961	6.2128		15.961	4.8938		15.961	7.9419		15.961	7.9983		15.961	9.3936		15.961	9.3026		15.961	9.23
16.081	9.4563		16.081	9.3645		16.081	9.291		16.081	9.2003		16.081	9.1432		16.081	6.9102		16.081	9.3901		16.081	9.2663		16.081	6.4693		16.081	7.3425		16.081	6.2536		16.081	4.9219		16.081	7.9934		16.081	8.0497		16.081	9.4564		16.081	9.3645		16.081	9.2911
16.201	9.519		16.201	9.4263		16.201	9.352		16.201	9.2605		16.201	9.2027		16.201	6.9535		16.201	9.4522		16.201	9.3272		16.201	6.5065		16.201	7.3866		16.201	6.2899		16.201	4.9481		16.201	8.0447		16.201	8.0989		16.201	9.5191		16.201	9.4264		16.201	9.3521
16.321	9.5817		16.321	9.4881		16.321	9.413		16.321	9.3206		16.321	9.2623		16.321	6.9968		16.321	9.5143		16.321	9.3879		16.321	6.5443		16.321	7.4349		16.321	6.3293		16.321	4.9746		16.321	8.0919		16.321	8.1512		16.321	9.5818		16.321	9.4882		16.321	9.4131
16.441	9.6443		16.441	9.5498		16.441	9.4739		16.441	9.3806		16.441	9.3217		16.441	7.04		16.441	9.5763		16.441	9.4486		16.441	6.5806		16.441	7.4734		16.441	6.3692		16.441	5.0007		16.441	8.1399		16.441	8.2016		16.441	9.6444		16.441	9.5499		16.441	9.474
16.561	9.7068		16.561	9.6115		16.561	9.5348		16.561	9.4406		16.561	9.3811		16.561	7.0831		16.561	9.6382		16.561	9.5092		16.561	6.618		16.561	7.5149		16.561	6.4073		16.561	5.0263		16.561	8.1886		16.561	8.2543		16.561	9.7069		16.561	9.6116		16.561	9.5349
16.681	9.7693		16.681	9.6731		16.681	9.5956		16.681	9.5005		16.681	9.4405		16.681	7.1263		16.681	9.7001		16.681	9.5698		16.681	6.6546		16.681	7.5657		16.681	6.446		16.681	5.0516		16.681	8.2366		16.681	8.3053		16.681	9.7694		16.681	9.6732		16.681	9.5957
16.801	9.8317		16.801	9.7346		16.801	9.6564		16.801	9.5603		16.801	9.4998		16.801	7.1694		16.801	9.7619		16.801	9.6303		16.801	6.692		16.801	7.6154		16.801	6.4836		16.801	5.078		16.801	8.2864		16.801	8.3564		16.801	9.8319		16.801	9.7347		16.801	9.6565
16.921	9.8941		16.921	9.7961		16.921	9.7171		16.921	9.6201		16.921	9.559		16.921	7.2124		16.921	9.8236		16.921	9.6908		16.921	6.728		16.921	7.6565		16.921	6.5232		16.921	5.1053		16.921	8.3363		16.921	8.4068		16.921	9.8943		16.921	9.7962		16.921	9.7172
17.041	9.9565		17.041	9.8575		17.041	9.7777		17.041	9.6798		17.041	9.6181		17.041	7.2554		17.041	9.8853		17.041	9.7512		17.041	6.7642		17.041	7.6996		17.041	6.563		17.041	5.1315		17.041	8.3829		17.041	8.4557		17.041	9.9566		17.041	9.8576		17.041	9.7778
17.161	10.0188		17.161	9.9189		17.161	9.8382		17.161	9.7395		17.161	9.6772		17.161	7.2984		17.161	9.947		17.161	9.8116		17.161	6.799		17.161	7.746		17.161	6.6001		17.161	5.1566		17.161	8.4313		17.161	8.5055		17.161	10.0189		17.161	9.919		17.161	9.8384
17.281	10.081		17.281	9.9802		17.281	9.8987		17.281	9.7991		17.281	9.7363		17.281	7.3413		17.281	10.0086		17.281	9.8719		17.281	6.8351		17.281	7.7843		17.281	6.6381		17.281	5.1824		17.281	8.4784		17.281	8.5554		17.281	10.0811		17.281	9.9803		17.281	9.8989
17.401	10.1431		17.401	10.0414		17.401	9.9592		17.401	9.8587		17.401	9.7953		17.401	7.3842		17.401	10.0701		17.401	9.9321		17.401	6.8716		17.401	7.8246		17.401	6.6746		17.401	5.2091		17.401	8.5268		17.401	8.6054		17.401	10.1432		17.401	10.0415		17.401	9.9594
17.521	10.2052		17.521	10.1026		17.521	10.0196		17.521	9.9181		17.521	9.8542		17.521	7.427		17.521	10.1316		17.521	9.9923		17.521	6.9086		17.521	7.8759		17.521	6.7141		17.521	5.2353		17.521	8.5765		17.521	8.6564		17.521	10.2053		17.521	10.1027		17.521	10.0198
17.641	10.2673		17.641	10.1638		17.641	10.08		17.641	9.9776		17.641	9.913		17.641	7.4698		17.641	10.193		17.641	10.0524		17.641	6.9459		17.641	7.9252		17.641	6.7509		17.641	5.262		17.641	8.6238		17.641	8.7041		17.641	10.2674		17.641	10.1639		17.641	10.0801
17.761	10.3293		17.761	10.2249		17.761	10.1403		17.761	10.037		17.761	9.9719		17.761	7.5126		17.761	10.2544		17.761	10.1125		17.761	6.9831		17.761	7.9644		17.761	6.7885		17.761	5.2912		17.761	8.6715		17.761	8.7515		17.761	10.3294		17.761	10.225		17.761	10.1404
17.881	10.3912		17.881	10.2859		17.881	10.2005		17.881	10.0964		17.881	10.0306		17.881	7.5553		17.881	10.3157		17.881	10.1725		17.881	7.017		17.881	8.0068		17.881	6.8273		17.881	5.3148		17.881	8.7202		17.881	8.8014		17.881	10.3913		17.881	10.286		17.881	10.2006
18.001	10.4531		18.001	10.3469		18.001	10.2606		18.001	10.1557		18.001	10.0893		18.001	7.598		18.001	10.377		18.001	10.2325		18.001	7.054		18.001	8.0572		18.001	6.8622		18.001	5.343		18.001	8.7683		18.001	8.8518		18.001	10.4532		18.001	10.347		18.001	10.2608
18.121	10.515		18.121	10.4078		18.121	10.3208		18.121	10.2149		18.121	10.1479		18.121	7.6406		18.121	10.4383		18.121	10.2924		18.121	7.0885		18.121	8.0938		18.121	6.8997		18.121	5.3692		18.121	8.8172		18.121	8.8995		18.121	10.515		18.121	10.408		18.121	10.321
18.241	10.5768		18.241	10.4687		18.241	10.3808		18.241	10.2741		18.241	10.2065		18.241	7.6832		18.241	10.4994		18.241	10.3523		18.241	7.1237		18.241	8.136		18.241	6.9351		18.241	5.3951		18.241	8.8652		18.241	8.9504		18.241	10.5768		18.241	10.4689		18.241	10.381
18.361	10.6385		18.361	10.5296		18.361	10.4409		18.361	10.3332		18.361	10.2651		18.361	7.7258		18.361	10.5606		18.361	10.4121		18.361	7.159		18.361	8.1858		18.361	6.9708		18.361	5.4177		18.361	8.9145		18.361	8.999		18.361	10.6386		18.361	10.5297		18.361	10.441
18.481	10.7002		18.481	10.5904		18.481	10.5008		18.481	10.3922		18.481	10.3236		18.481	7.7683		18.481	10.6217		18.481	10.4718		18.481	7.1959		18.481	8.2327		18.481	7.0098		18.481	5.4425		18.481	8.9645		18.481	9.0464		18.481	10.7003		18.481	10.5905		18.481	10.501
18.601	10.7618		18.601	10.6511		18.601	10.5607		18.601	10.4512		18.601	10.382		18.601	7.8108		18.601	10.6827		18.601	10.5315		18.601	7.2301		18.601	8.2758		18.601	7.0472		18.601	5.4698		18.601	9.0116		18.601	9.0943		18.601	10.7619		18.601	10.6513		18.601	10.5609
18.721	10.8234		18.721	10.7118		18.721	10.6206		18.721	10.5102		18.721	10.4404		18.721	7.8533		18.721	10.7437		18.721	10.5912		18.721	7.2667		18.721	8.3146		18.721	7.0839		18.721	5.494		18.721	9.0578		18.721	9.1411		18.721	10.8235		18.721	10.7119		18.721	10.6208
18.841	10.8849		18.841	10.7724		18.841	10.6804		18.841	10.5691		18.841	10.4987		18.841	7.8957		18.841	10.8047		18.841	10.6508		18.841	7.3		18.841	8.359		18.841	7.1235		18.841	5.5171		18.841	9.1055		18.841	9.1887		18.841	10.885		18.841	10.7726		18.841	10.6806
18.961	10.9463		18.961	10.833		18.961	10.7402		18.961	10.6279		18.961	10.557		18.961	7.9381		18.961	10.8656		18.961	10.7104		18.961	7.3381		18.961	8.399		18.961	7.1589		18.961	5.5434		18.961	9.1535		18.961	9.2392		18.961	10.9465		18.961	10.8331		18.961	10.7404
19.081	11.0078		19.081	10.8935		19.081	10.7999		19.081	10.6868		19.081	10.6152		19.081	7.9805		19.081	10.9264		19.081	10.7699		19.081	7.3732		19.081	8.4395		19.081	7.1936		19.081	5.5712		19.081	9.1991		19.081	9.2857		19.081	11.0079		19.081	10.8937		19.081	10.8001
19.201	11.0691		19.201	10.954		19.201	10.8596		19.201	10.7455		19.201	10.6734		19.201	8.0228		19.201	10.9872		19.201	10.8294		19.201	7.4091		19.201	8.4786		19.201	7.2264		19.201	5.595		19.201	9.2449		19.201	9.333		19.201	11.0693		19.201	10.9542		19.201	10.8598
19.321	11.1305		19.321	11.0144		19.321	10.9192		19.321	10.8042		19.321	10.7315		19.321	8.0651		19.321	11.048		19.321	10.8888		19.321	7.4434		19.321	8.5303		19.321	7.2601		19.321	5.6199		19.321	9.2914		19.321	9.3819		19.321	11.1306		19.321	11.0146		19.321	10.9194
19.441	11.1917		19.441	11.0748		19.441	10.9787		19.441	10.8629		19.441	10.7896		19.441	8.1073		19.441	11.1087		19.441	10.9481		19.441	7.4781		19.441	8.5766		19.441	7.2955		19.441	5.6446		19.441	9.3381		19.441	9.4301		19.441	11.1919		19.441	11.075		19.441	10.979
19.561	11.253		19.561	11.1352		19.561	11.0383		19.561	10.9215		19.561	10.8476		19.561	8.1495		19.561	11.1693		19.561	11.0074		19.561	7.5152		19.561	8.6188		19.561	7.3315		19.561	5.6708		19.561	9.385		19.561	9.4787		19.561	11.2531		19.561	11.1353		19.561	11.0385
19.681	11.3142		19.681	11.1955		19.681	11.0977		19.681	10.98		19.681	10.9056		19.681	8.1917		19.681	11.2299		19.681	11.0667		19.681	7.5507		19.681	8.6604		19.681	7.3681		19.681	5.6948		19.681	9.4292		19.681	9.526		19.681	11.3143		19.681	11.1956		19.681	11.098
19.801	11.3753		19.801	11.2557		19.801	11.1572		19.801	11.0386		19.801	10.9636		19.801	8.2339		19.801	11.2905		19.801	11.1259		19.801	7.5857		19.801	8.7033		19.801	7.404		19.801	5.7191		19.801	9.4779		19.801	9.5725		19.801	11.3755		19.801	11.2559		19.801	11.1574
19.921	11.4364		19.921	11.3159		19.921	11.2165		19.921	11.097		19.921	11.0215		19.921	8.276		19.921	11.351		19.921	11.185		19.921	7.6205		19.921	8.7475		19.921	7.4396		19.921	5.7435		19.921	9.5233		19.921	9.6202		19.921	11.4366		19.921	11.3161		19.921	11.2168
20.041	11.4975		20.041	11.376		20.041	11.2759		20.041	11.1554		20.041	11.0793		20.041	8.3181		20.041	11.4114		20.041	11.2442		20.041	7.6564		20.041	8.7763		20.041	7.4806		20.041	5.7688		20.041	9.5709		20.041	9.6679		20.041	11.4976		20.041	11.3762		20.041	11.2761
20.161	11.5585		20.161	11.4361		20.161	11.3351		20.161	11.2138		20.161	11.1371		20.161	8.3601		20.161	11.4719		20.161	11.3032		20.161	7.6913		20.161	8.8213		20.161	7.52		20.161	5.7947		20.161	9.6155		20.161	9.7154		20.161	11.5586		20.161	11.4363		20.161	11.3354
20.281	11.6194		20.281	11.4962		20.281	11.3944		20.281	11.2721		20.281	11.1948		20.281	8.4021		20.281	11.5322		20.281	11.3622		20.281	7.7308		20.281	8.8697		20.281	7.5566		20.281	5.8175		20.281	9.6615		20.281	9.7643		20.281	11.6196		20.281	11.4964		20.281	11.3946
20.401	11.6803		20.401	11.5562		20.401	11.4535		20.401	11.3304		20.401	11.2525		20.401	8.4441		20.401	11.5926		20.401	11.4212		20.401	7.7677		20.401	8.9137		20.401	7.5933		20.401	5.8397		20.401	9.7065		20.401	9.8116		20.401	11.6805		20.401	11.5564		20.401	11.4538
20.521	11.7412		20.521	11.6162		20.521	11.5127		20.521	11.3887		20.521	11.3102		20.521	8.4861		20.521	11.6528		20.521	11.4802		20.521	7.8034		20.521	8.9578		20.521	7.6311		20.521	5.8666		20.521	9.7516		20.521	9.8596		20.521	11.7414		20.521	11.6163		20.521	11.5129
20.641	11.802		20.641	11.6761		20.641	11.5718		20.641	11.4468		20.641	11.3678		20.641	8.528		20.641	11.7131		20.641	11.5391		20.641	7.8396		20.641	8.9977		20.641	7.6689		20.641	5.8933		20.641	9.797		20.641	9.9078		20.641	11.8022		20.641	11.6763		20.641	11.572
20.761	11.8628		20.761	11.736		20.761	11.6308		20.761	11.505		20.761	11.4254		20.761	8.5699		20.761	11.7732		20.761	11.5979		20.761	7.8763		20.761	9.0371		20.761	7.7045		20.761	5.916		20.761	9.8435		20.761	9.9562		20.761	11.863		20.761	11.7361		20.761	11.631
20.881	11.9235		20.881	11.7958		20.881	11.6898		20.881	11.5631		20.881	11.4829		20.881	8.6117		20.881	11.8334		20.881	11.6567		20.881	7.9107		20.881	9.0851		20.881	7.7427		20.881	5.9404		20.881	9.8894		20.881	10.0042		20.881	11.9237		20.881	11.796		20.881	11.69
21.001	11.9842		21.001	11.8556		21.001	11.7488		21.001	11.6211		21.001	11.5404		21.001	8.6535		21.001	11.8935		21.001	11.7155		21.001	7.945		21.001	9.124		21.001	7.7777		21.001	5.9641		21.001	9.9373		21.001	10.0509		21.001	11.9844		21.001	11.8558		21.001	11.749
21.121	12.0448		21.121	11.9153		21.121	11.8077		21.121	11.6791		21.121	11.5978		21.121	8.6953		21.121	11.9536		21.121	11.7742		21.121	7.9824		21.121	9.1594		21.121	7.8138		21.121	5.9877		21.121	9.9837		21.121	10.0973		21.121	12.045		21.121	11.9155		21.121	11.8079
21.241	12.1054		21.241	11.975		21.241	11.8665		21.241	11.7371		21.241	11.6552		21.241	8.7371		21.241	12.0136		21.241	11.8328		21.241	8.0175		21.241	9.2027		21.241	7.8506		21.241	6.0127		21.241	10.0305		21.241	10.1437		21.241	12.1056		21.241	11.9752		21.241	11.8668
21.361	12.1659		21.361	12.0347		21.361	11.9254		21.361	11.795		21.361	11.7126		21.361	8.7788		21.361	12.0735		21.361	11.8914		21.361	8.0527		21.361	9.2523		21.361	7.8856		21.361	6.0361		21.361	10.0763		21.361	10.1901		21.361	12.1661		21.361	12.0349		21.361	11.9256
21.481	12.2264		21.481	12.0943		21.481	11.9841		21.481	11.8529		21.481	11.7699		21.481	8.8205		21.481	12.1335		21.481	11.95		21.481	8.0894		21.481	9.2951		21.481	7.9256		21.481	6.0595		21.481	10.1225		21.481	10.2354		21.481	12.2266		21.481	12.0945		21.481	11.9844
21.601	12.2869		21.601	12.1539		21.601	12.0429		21.601	11.9107		21.601	11.8272		21.601	8.8621		21.601	12.1933		21.601	12.0085		21.601	8.1239		21.601	9.343		21.601	7.9596		21.601	6.0847		21.601	10.1683		21.601	10.283		21.601	12.2871		21.601	12.1541		21.601	12.0431
21.721	12.3474		21.721	12.2134		21.721	12.1016		21.721	11.9685		21.721	11.8844		21.721	8.9038		21.721	12.2532		21.721	12.067		21.721	8.1579		21.721	9.3774		21.721	7.9946		21.721	6.1089		21.721	10.2136		21.721	10.3321		21.721	12.3475		21.721	12.2136		21.721	12.1018
21.841	12.4077		21.841	12.2729		21.841	12.1602		21.841	12.0263		21.841	11.9416		21.841	8.9454		21.841	12.313		21.841	12.1254		21.841	8.193		21.841	9.4142		21.841	8.0335		21.841	6.1332		21.841	10.2604		21.841	10.379		21.841	12.4079		21.841	12.2731		21.841	12.1604
21.961	12.4681		21.961	12.3324		21.961	12.2188		21.961	12.084		21.961	11.9987		21.961	8.9869		21.961	12.3727		21.961	12.1838		21.961	8.2266		21.961	9.4595		21.961	8.0681		21.961	6.1549		21.961	10.3066		21.961	10.4257		21.961	12.4682		21.961	12.3326		21.961	12.219
22.081	12.5283		22.081	12.3918		22.081	12.2773		22.081	12.1417		22.081	12.0559		22.081	9.0284		22.081	12.4325		22.081	12.2422		22.081	8.2611		22.081	9.5045		22.081	8.102		22.081	6.1817		22.081	10.3519		22.081	10.4714		22.081	12.5285		22.081	12.392		22.081	12.2776
22.201	12.5886		22.201	12.4512		22.201	12.3359		22.201	12.1993		22.201	12.1129		22.201	9.0699		22.201	12.4922		22.201	12.3005		22.201	8.2947		22.201	9.5358		22.201	8.1374		22.201	6.2058		22.201	10.3973		22.201	10.5187		22.201	12.5888		22.201	12.4514		22.201	12.3361
22.321	12.6488		22.321	12.5105		22.321	12.3943		22.321	12.2569		22.321	12.1699		22.321	9.1114		22.321	12.5518		22.321	12.3588		22.321	8.3311		22.321	9.5834		22.321	8.1705		22.321	6.2326		22.321	10.4414		22.321	10.5635		22.321	12.649		22.321	12.5107		22.321	12.3946
22.441	12.709		22.441	12.5698		22.441	12.4528		22.441	12.3144		22.441	12.2269		22.441	9.1528		22.441	12.6114		22.441	12.417		22.441	8.3671		22.441	9.6234		22.441	8.2042		22.441	6.2549		22.441	10.485		22.441	10.611		22.441	12.7092		22.441	12.57		22.441	12.453
22.561	12.7691		22.561	12.629		22.561	12.5112		22.561	12.3719		22.561	12.2838		22.561	9.1943		22.561	12.6709		22.561	12.4752		22.561	8.4043		22.561	9.6713		22.561	8.2389		22.561	6.2776		22.561	10.5308		22.561	10.656		22.561	12.7693		22.561	12.6293		22.561	12.5114
22.681	12.8292		22.681	12.6882		22.681	12.5695		22.681	12.4294		22.681	12.3407		22.681	9.2356		22.681	12.7304		22.681	12.5333		22.681	8.4382		22.681	9.7174		22.681	8.2763		22.681	6.3053		22.681	10.5771		22.681	10.7018		22.681	12.8294		22.681	12.6885		22.681	12.5698
22.801	12.8892		22.801	12.7474		22.801	12.6279		22.801	12.4868		22.801	12.3975		22.801	9.277		22.801	12.7899		22.801	12.5915		22.801	8.4734		22.801	9.7625		22.801	8.3111		22.801	6.3288		22.801	10.6253		22.801	10.7472		22.801	12.8894		22.801	12.7476		22.801	12.6281
22.921	12.9493		22.921	12.8065		22.921	12.6861		22.921	12.5442		22.921	12.4543		22.921	9.3183		22.921	12.8493		22.921	12.6495		22.921	8.5084		22.921	9.8014		22.921	8.3484		22.921	6.3541		22.921	10.6714		22.921	10.7935		22.921	12.9495		22.921	12.8067		22.921	12.6864
23.041	13.0092		23.041	12.8656		23.041	12.7444		23.041	12.6016		23.041	12.511		23.041	9.3596		23.041	12.9087		23.041	12.7075		23.041	8.5443		23.041	9.8378		23.041	8.3843		23.041	6.3775		23.041	10.7175		23.041	10.8403		23.041	13.0094		23.041	12.8658		23.041	12.7446
23.161	13.0692		23.161	12.9246		23.161	12.8025		23.161	12.6589		23.161	12.5677		23.161	9.4008		23.161	12.9681		23.161	12.7655		23.161	8.5799		23.161	9.8836		23.161	8.421		23.161	6.3992		23.161	10.7636		23.161	10.8867		23.161	13.0694		23.161	12.9249		23.161	12.8028
23.281	13.129		23.281	12.9836		23.281	12.8607		23.281	12.7162		23.281	12.6244		23.281	9.442		23.281	13.0274		23.281	12.8235		23.281	8.6159		23.281	9.925		23.281	8.4573		23.281	6.4257		23.281	10.8092		23.281	10.9323		23.281	13.1293		23.281	12.9839		23.281	12.8609
23.401	13.1889		23.401	13.0426		23.401	12.9188		23.401	12.7734		23.401	12.681		23.401	9.4832		23.401	13.0867		23.401	12.8814		23.401	8.6505		23.401	9.9567		23.401	8.4928		23.401	6.4488		23.401	10.8543		23.401	10.9814		23.401	13.1891		23.401	13.0428		23.401	12.919
23.521	13.2487		23.521	13.1015		23.521	12.9768		23.521	12.8306		23.521	12.7376		23.521	9.5244		23.521	13.1459		23.521	12.9392		23.521	8.6877		23.521	9.9978		23.521	8.5273		23.521	6.4728		23.521	10.9006		23.521	11.0263		23.521	13.249		23.521	13.1018		23.521	12.9771
23.641	13.3085		23.641	13.1604		23.641	13.0348		23.641	12.8878		23.641	12.7941		23.641	9.5655		23.641	13.2051		23.641	12.997		23.641	8.7227		23.641	10.0403		23.641	8.5647		23.641	6.496		23.641	10.9439		23.641	11.0719		23.641	13.3087		23.641	13.1607		23.641	13.0351
23.761	13.3682		23.761	13.2193		23.761	13.0928		23.761	12.9449		23.761	12.8506		23.761	9.6067		23.761	13.2643		23.761	13.0548		23.761	8.7572		23.761	10.0907		23.761	8.6016		23.761	6.5212		23.761	10.9896		23.761	11.1182		23.761	13.3685		23.761	13.2195		23.761	13.0931
23.881	13.4279		23.881	13.2781		23.881	13.1508		23.881	13.002		23.881	12.9071		23.881	9.6477		23.881	13.3234		23.881	13.1126		23.881	8.7907		23.881	10.1374		23.881	8.6363		23.881	6.5439		23.881	11.0371		23.881	11.1635		23.881	13.4282		23.881	13.2784		23.881	13.151
24.001	13.4876		24.001	13.3369		24.001	13.2087		24.001	13.059		24.001	12.9635		24.001	9.6888		24.001	13.3825		24.001	13.1703		24.001	8.8244		24.001	10.1844		24.001	8.6757		24.001	6.5664		24.001	11.0803		24.001	11.2086		24.001	13.4879		24.001	13.3371		24.001	13.209
24.121	13.5472		24.121	13.3957		24.121	13.2666		24.121	13.116		24.121	13.0199		24.121	9.7298		24.121	13.4415		24.121	13.228		24.121	8.8592		24.121	10.2224		24.121	8.7112		24.121	6.5925		24.121	11.1261		24.121	11.255		24.121	13.5475		24.121	13.3959		24.121	13.2668
24.241	13.6068		24.241	13.4543		24.241	13.3244		24.241	13.173		24.241	13.0762		24.241	9.7708		24.241	13.5006		24.241	13.2856		24.241	8.8943		24.241	10.2545		24.241	8.743		24.241	6.616		24.241	11.1703		24.241	11.3022		24.241	13.6071		24.241	13.4546		24.241	13.3246
24.361	13.6664		24.361	13.513		24.361	13.3822		24.361	13.2299		24.361	13.1325		24.361	9.8118		24.361	13.5595		24.361	13.3432		24.361	8.9285		24.361	10.3022		24.361	8.777		24.361	6.6385		24.361	11.2147		24.361	11.3459		24.361	13.6666		24.361	13.5132		24.361	13.3824
24.481	13.7259		24.481	13.5716		24.481	13.4399		24.481	13.2868		24.481	13.1888		24.481	9.8527		24.481	13.6185		24.481	13.4008		24.481	8.9636		24.481	10.3458		24.481	8.8122		24.481	6.6609		24.481	11.2597		24.481	11.3901		24.481	13.7261		24.481	13.5719		24.481	13.4402
24.601	13.7854		24.601	13.6302		24.601	13.4976		24.601	13.3436		24.601	13.245		24.601	9.8936		24.601	13.6774		24.601	13.4583		24.601	8.9987		24.601	10.3798		24.601	8.8494		24.601	6.6851		24.601	11.3035		24.601	11.4358		24.601	13.7856		24.601	13.6305		24.601	13.4979
24.721	13.8448		24.721	13.6888		24.721	13.5553		24.721	13.4004		24.721	13.3013		24.721	9.9345		24.721	13.7362		24.721	13.5158		24.721	9.0318		24.721	10.4133		24.721	8.8843		24.721	6.7092		24.721	11.3473		24.721	11.4818		24.721	13.8451		24.721	13.6891		24.721	13.5556
24.841	13.9042		24.841	13.7473		24.841	13.613		24.841	13.4571		24.841	13.3574		24.841	9.9753		24.841	13.7951		24.841	13.5733		24.841	9.0662		24.841	10.4559		24.841	8.9193		24.841	6.7319		24.841	11.3909		24.841	11.5273		24.841	13.9045		24.841	13.7476		24.841	13.6132
24.961	13.9636		24.961	13.8058		24.961	13.6705		24.961	13.5139		24.961	13.4136		24.961	10.0162		24.961	13.8539		24.961	13.6307		24.961	9.1005		24.961	10.5056		24.961	8.9562		24.961	6.7546		24.961	11.4364		24.961	11.5732		24.961	13.9638		24.961	13.8061		24.961	13.6708
25.081	14.0229		25.081	13.8643		25.081	13.7281		25.081	13.5705		25.081	13.4697		25.081	10.057		25.081	13.9126		25.081	13.6881		25.081	9.1348		25.081	10.5464		25.081	8.994		25.081	6.7772		25.081	11.4793		25.081	11.6206		25.081	14.0232		25.081	13.8645		25.081	13.7284
25.201	14.0822		25.201	13.9227		25.201	13.7857		25.201	13.6272		25.201	13.5257		25.201	10.0977		25.201	13.9714		25.201	13.7454		25.201	9.1692		25.201	10.5935		25.201	9.0288		25.201	6.8015		25.201	11.525		25.201	11.6681		25.201	14.0825		25.201	13.923		25.201	13.7859
25.321	14.1415		25.321	13.9811		25.321	13.8431		25.321	13.6838		25.321	13.5817		25.321	10.1385		25.321	14.0301		25.321	13.8027		25.321	9.2032		25.321	10.639		25.321	9.0654		25.321	6.8245		25.321	11.569		25.321	11.7143		25.321	14.1417		25.321	13.9814		25.321	13.8434
25.441	14.2007		25.441	14.0394		25.441	13.9006		25.441	13.7403		25.441	13.6377		25.441	10.1792		25.441	14.0887		25.441	13.86		25.441	9.2397		25.441	10.6716		25.441	9.1008		25.441	6.8469		25.441	11.6122		25.441	11.7603		25.441	14.201		25.441	14.0397		25.441	13.9009
25.561	14.2599		25.561	14.0978		25.561	13.958		25.561	13.7969		25.561	13.6936		25.561	10.2199		25.561	14.1474		25.561	13.9172		25.561	9.2728		25.561	10.7088		25.561	9.1335		25.561	6.8668		25.561	11.6571		25.561	11.8057		25.561	14.2601		25.561	14.098		25.561	13.9583
25.681	14.319		25.681	14.156		25.681	14.0155		25.681	13.8534		25.681	13.7495		25.681	10.2606		25.681	14.206		25.681	13.9744		25.681	9.3067		25.681	10.7528		25.681	9.1677		25.681	6.8931		25.681	11.6996		25.681	11.8505		25.681	14.3193		25.681	14.1563		25.681	14.0157
25.801	14.3781		25.801	14.2143		25.801	14.0728		25.801	13.9098		25.801	13.8054		25.801	10.3012		25.801	14.2645		25.801	14.0316		25.801	9.3402		25.801	10.7946		25.801	9.2035		25.801	6.9139		25.801	11.7445		25.801	11.8959		25.801	14.3784		25.801	14.2146		25.801	14.0731
25.921	14.4372		25.921	14.2725		25.921	14.1302		25.921	13.9663		25.921	13.8613		25.921	10.3418		25.921	14.3231		25.921	14.0887		25.921	9.3752		25.921	10.8323		25.921	9.2383		25.921	6.9358		25.921	11.7893		25.921	11.9404		25.921	14.4375		25.921	14.2728		25.921	14.1304
26.041	14.4962		26.041	14.3307		26.041	14.1875		26.041	14.0227		26.041	13.9171		26.041	10.3824		26.041	14.3816		26.041	14.1458		26.041	9.4095		26.041	10.8686		26.041	9.2737		26.041	6.9595		26.041	11.8348		26.041	11.9855		26.041	14.4965		26.041	14.331		26.041	14.1877
26.161	14.5552		26.161	14.3888		26.161	14.2447		26.161	14.079		26.161	13.9728		26.161	10.423		26.161	14.4401		26.161	14.2029		26.161	9.4428		26.161	10.9035		26.161	9.3085		26.161	6.9819		26.161	11.8799		26.161	12.0301		26.161	14.5555		26.161	14.3891		26.161	14.245
26.281	14.6142		26.281	14.4469		26.281	14.3019		26.281	14.1354		26.281	14.0286		26.281	10.4635		26.281	14.4985		26.281	14.2599		26.281	9.4764		26.281	10.9501		26.281	9.3448		26.281	7.002		26.281	11.9222		26.281	12.0758		26.281	14.6145		26.281	14.4472		26.281	14.3022
26.401	14.6732		26.401	14.505		26.401	14.3591		26.401	14.1917		26.401	14.0843		26.401	10.504		26.401	14.5569		26.401	14.3169		26.401	9.5103		26.401	10.9944		26.401	9.3803		26.401	7.027		26.401	11.966		26.401	12.1227		26.401	14.6735		26.401	14.5053		26.401	14.3594
26.521	14.7321		26.521	14.563		26.521	14.4162		26.521	14.2479		26.521	14.14		26.521	10.5445		26.521	14.6153		26.521	14.3738		26.521	9.5459		26.521	11.0358		26.521	9.416		26.521	7.0505		26.521	12.0108		26.521	12.1681		26.521	14.7324		26.521	14.5633		26.521	14.4165
26.641	14.791		26.641	14.621		26.641	14.4733		26.641	14.3042		26.641	14.1956		26.641	10.585		26.641	14.6736		26.641	14.4307		26.641	9.5789		26.641	11.0893		26.641	9.4529		26.641	7.0727		26.641	12.0549		26.641	12.2121		26.641	14.7913		26.641	14.6214		26.641	14.4736
26.761	14.8498		26.761	14.679		26.761	14.5304		26.761	14.3604		26.761	14.2512		26.761	10.6254		26.761	14.7319		26.761	14.4876		26.761	9.6133		26.761	11.122		26.761	9.4888		26.761	7.0974		26.761	12.0981		26.761	12.2553		26.761	14.8501		26.761	14.6793		26.761	14.5307
26.881	14.9087		26.881	14.737		26.881	14.5875		26.881	14.4166		26.881	14.3068		26.881	10.6658		26.881	14.7902		26.881	14.5444		26.881	9.6476		26.881	11.1606		26.881	9.5239		26.881	7.1203		26.881	12.1414		26.881	12.2986		26.881	14.9089		26.881	14.7373		26.881	14.5877
27.001	14.9675		27.001	14.7949		27.001	14.6445		27.001	14.4727		27.001	14.3623		27.001	10.7062		27.001	14.8484		27.001	14.6012		27.001	9.6823		27.001	11.1952		27.001	9.5597		27.001	7.1421		27.001	12.1846		27.001	12.3423		27.001	14.9677		27.001	14.7952		27.001	14.6447
27.121	15.0262		27.121	14.8528		27.121	14.7014		27.121	14.5288		27.121	14.4178		27.121	10.7466		27.121	14.9066		27.121	14.658		27.121	9.716		27.121	11.2419		27.121	9.5941		27.121	7.1648		27.121	12.2272		27.121	12.3896		27.121	15.0265		27.121	14.8531		27.121	14.7017
27.241	15.0849		27.241	14.9106		27.241	14.7584		27.241	14.5848		27.241	14.4733		27.241	10.7869		27.241	14.9648		27.241	14.7148		27.241	9.7514		27.241	11.284		27.241	9.6287		27.241	7.1874		27.241	12.2711		27.241	12.4336		27.241	15.0852		27.241	14.9109		27.241	14.7586
27.361	15.1436		27.361	14.9684		27.361	14.8152		27.361	14.6409		27.361	14.5287		27.361	10.8272		27.361	15.0229		27.361	14.7715		27.361	9.7861		27.361	11.3237		27.361	9.6641		27.361	7.2109		27.361	12.314		27.361	12.4778		27.361	15.1439		27.361	14.9687		27.361	14.8155
27.481	15.2023		27.481	15.0262		27.481	14.8721		27.481	14.6969		27.481	14.5841		27.481	10.8675		27.481	15.081		27.481	14.8281		27.481	9.8204		27.481	11.3561		27.481	9.7017		27.481	7.2356		27.481	12.3569		27.481	12.5204		27.481	15.2025		27.481	15.0265		27.481	14.8724
27.601	15.2609		27.601	15.084		27.601	14.9289		27.601	14.7528		27.601	14.6395		27.601	10.9078		27.601	15.1391		27.601	14.8848		27.601	9.8549		27.601	11.3899		27.601	9.7372		27.601	7.2563		27.601	12.4002		27.601	12.5663		27.601	15.2612		27.601	15.0843		27.601	14.9292
27.721	15.3195		27.721	15.1417		27.721	14.9857		27.721	14.8088		27.721	14.6948		27.721	10.948		27.721	15.1971		27.721	14.9414		27.721	9.8913		27.721	11.4367		27.721	9.7733		27.721	7.2776		27.721	12.4441		27.721	12.6094		27.721	15.3198		27.721	15.142		27.721	14.986
27.841	15.3781		27.841	15.1994		27.841	15.0425		27.841	14.8647		27.841	14.7502		27.841	10.9882		27.841	15.2551		27.841	14.998		27.841	9.9258		27.841	11.4761		27.841	9.809		27.841	7.2988		27.841	12.4856		27.841	12.6523		27.841	15.3783		27.841	15.1997		27.841	15.0428
27.961	15.4366		27.961	15.257		27.961	15.0992		27.961	14.9206		27.961	14.8054		27.961	11.0284		27.961	15.3131		27.961	15.0545		27.961	9.9597		27.961	11.5179		27.961	9.8482		27.961	7.3241		27.961	12.5289		27.961	12.6963		27.961	15.4369		27.961	15.2573		27.961	15.0995
28.081	15.4951		28.081	15.3146		28.081	15.1558		28.081	14.9764		28.081	14.8606		28.081	11.0686		28.081	15.371		28.081	15.111		28.081	9.9937		28.081	11.5596		28.081	9.8851		28.081	7.3478		28.081	12.5706		28.081	12.7408		28.081	15.4954		28.081	15.315		28.081	15.1561
28.201	15.5536		28.201	15.3722		28.201	15.2125		28.201	15.0322		28.201	14.9159		28.201	11.1087		28.201	15.4289		28.201	15.1675		28.201	10.0268		28.201	11.6109		28.201	9.9196		28.201	7.3711		28.201	12.6153		28.201	12.7846		28.201	15.5539		28.201	15.3726		28.201	15.2128
28.321	15.612		28.321	15.4298		28.321	15.269		28.321	15.088		28.321	14.971		28.321	11.1488		28.321	15.4868		28.321	15.2239		28.321	10.0598		28.321	11.6435		28.321	9.9556		28.321	7.3904		28.321	12.657		28.321	12.8296		28.321	15.6123		28.321	15.4301		28.321	15.2694
28.441	15.6705		28.441	15.4873		28.441	15.3256		28.441	15.1438		28.441	15.0262		28.441	11.189		28.441	15.5447		28.441	15.2804		28.441	10.0946		28.441	11.6832		28.441	9.9883		28.441	7.4135		28.441	12.6992		28.441	12.8722		28.441	15.6707		28.441	15.4877		28.441	15.3259
28.561	15.7288		28.561	15.5448		28.561	15.3821		28.561	15.1995		28.561	15.0813		28.561	11.229		28.561	15.6025		28.561	15.3368		28.561	10.1282		28.561	11.7191		28.561	10.0235		28.561	7.4359		28.561	12.7406		28.561	12.9159		28.561	15.7291		28.561	15.5452		28.561	15.3825
28.681	15.7872		28.681	15.6023		28.681	15.4386		28.681	15.2552		28.681	15.1363		28.681	11.2691		28.681	15.6603		28.681	15.3931		28.681	10.1612		28.681	11.7631		28.681	10.0586		28.681	7.4586		28.681	12.7808		28.681	12.9607		28.681	15.7875		28.681	15.6027		28.681	15.4389
28.801	15.8455		28.801	15.6598		28.801	15.4951		28.801	15.3109		28.801	15.1913		28.801	11.3091		28.801	15.7181		28.801	15.4494		28.801	10.1956		28.801	11.8063		28.801	10.0934		28.801	7.4806		28.801	12.8234		28.801	13.0057		28.801	15.8458		28.801	15.6601		28.801	15.4954
28.921	15.9038		28.921	15.7172		28.921	15.5515		28.921	15.3665		28.921	15.2464		28.921	11.3491		28.921	15.7758		28.921	15.5057		28.921	10.2297		28.921	11.8477		28.921	10.1277		28.921	7.5052		28.921	12.8673		28.921	13.0495		28.921	15.904		28.921	15.7175		28.921	15.5518
29.041	15.962		29.041	15.7746		29.041	15.6079		29.041	15.4221		29.041	15.3013		29.041	11.3891		29.041	15.8335		29.041	15.562		29.041	10.2615		29.041	11.8791		29.041	10.1642		29.041	7.5252		29.041	12.9088		29.041	13.0941		29.041	15.9623		29.041	15.7749		29.041	15.6082
29.161	16.0202		29.161	15.832		29.161	15.6642		29.161	15.4777		29.161	15.3562		29.161	11.429		29.161	15.8912		29.161	15.6182		29.161	10.2955		29.161	11.9155		29.161	10.1984		29.161	7.5462		29.161	12.9504		29.161	13.1389		29.161	16.0205		29.161	15.8323		29.161	15.6646
29.281	16.0784		29.281	15.8893		29.281	15.7206		29.281	15.5332		29.281	15.4111		29.281	11.4689		29.281	15.9489		29.281	15.6744		29.281	10.3282		29.281	11.9627		29.281	10.2318		29.281	7.57		29.281	12.9932		29.281	13.181		29.281	16.0787		29.281	15.8896		29.281	15.7209
29.401	16.1365		29.401	15.9466		29.401	15.7769		29.401	15.5887		29.401	15.466		29.401	11.5088		29.401	16.0065		29.401	15.7306		29.401	10.3595		29.401	12.0129		29.401	10.263		29.401	7.5901		29.401	13.0344		29.401	13.2246		29.401	16.1368		29.401	15.9469		29.401	15.7772
29.521	16.1946		29.521	16.0039		29.521	15.8331		29.521	15.6442		29.521	15.5208		29.521	11.5487		29.521	16.0641		29.521	15.7867		29.521	10.3925		29.521	12.05		29.521	10.2993		29.521	7.6132		29.521	13.0771		29.521	13.2689		29.521	16.1949		29.521	16.0042		29.521	15.8334
29.641	16.2527		29.641	16.0611		29.641	15.8893		29.641	15.6997		29.641	15.5756		29.641	11.5886		29.641	16.1216		29.641	15.8428		29.641	10.4265		29.641	12.0895		29.641	10.3344		29.641	7.6326		29.641	13.1216		29.641	13.3142		29.641	16.253		29.641	16.0614		29.641	15.8896
29.761	16.3107		29.761	16.1183		29.761	15.9455		29.761	15.7551		29.761	15.6303		29.761	11.6284		29.761	16.1791		29.761	15.8989		29.761	10.4596		29.761	12.1417		29.761	10.3688		29.761	7.655		29.761	13.1632		29.761	13.3582		29.761	16.311		29.761	16.1187		29.761	15.9458
29.881	16.3687		29.881	16.1755		29.881	16.0016		29.881	15.8105		29.881	15.685		29.881	11.6682		29.881	16.2366		29.881	15.955		29.881	10.4939		29.881	12.1851		29.881	10.4047		29.881	7.6783		29.881	13.206		29.881	13.4026		29.881	16.369		29.881	16.1758		29.881	16.0019
30	16.4262		30	16.2322		30	16.0573		30	15.8654		30	15.7392		30	11.7077		30	16.2936		30	16.0105		30	10.5261		30	12.2164		30	10.4384		30	7.6986		30	13.2468		30	13.4466		30	16.4265		30	16.2325		30	16.0576

## Sheet: figure2c
Left panel																																	Middle panel
GTalign --speed=0			GTalign --speed=9 (def)			GTalign --speed=9 --pre-score=0.4			GTalign --speed=13			GTalign --speed=13 --pre-score=0.4			GTalign --speed=13 --pre-similarity=15			TM-align			TM-align -fast			Foldseek			Foldseek --tmalign-fast 1			Foldseek --tmalign-fast 0			GTalign --speed=0			GTalign --speed=9 (def)			GTalign --speed=9 --pre-score=0.4			GTalign --speed=13			GTalign --speed=13 --pre-score=0.4			GTalign --speed=13 --pre-similarity=15
x	y		x	y		x	y		x	y		x	y		x	y		x	y		x	y		x	y		x	y		x	y		x	y		x	y		x	y		x	y		x	y		x	y
0.001	0.001		0.001	0.001		0.001	0.001		0.001	0.001		0.001	0.001		0.001	0.001		0.001	0.001		0.001	0.001		0.001	0.0008		0.001	0.001		0.001	0.001		0.001	0.001		0.001	0.001		0.001	0.001		0.001	0.001		0.001	0.001		0.001	0.001
0.401	0.3935		0.401	0.3935		0.401	0.3935		0.401	0.3935		0.401	0.3935		0.401	0.3932		0.401	0.3935		0.401	0.3935		0.401	0.3702		0.401	0.3903		0.401	0.3903		0.401	0.3935		0.401	0.3935		0.401	0.3935		0.401	0.3935		0.401	0.3935		0.401	0.3932
0.801	0.7733		0.801	0.7733		0.801	0.7733		0.801	0.7733		0.801	0.7733		0.801	0.7723		0.801	0.7733		0.801	0.7733		0.801	0.7136		0.801	0.7652		0.801	0.7652		0.801	0.7733		0.801	0.7733		0.801	0.7733		0.801	0.7733		0.801	0.7733		0.801	0.7723
1.201	1.1394		1.201	1.1394		1.201	1.1394		1.201	1.1394		1.201	1.1394		1.201	1.1365		1.201	1.1394		1.201	1.1394		1.201	1.0535		1.201	1.1267		1.201	1.1268		1.201	1.1394		1.201	1.1394		1.201	1.1394		1.201	1.1394		1.201	1.1394		1.201	1.1365
1.601	1.4905		1.601	1.4905		1.601	1.4905		1.601	1.4905		1.601	1.4905		1.601	1.4824		1.601	1.4905		1.601	1.4905		1.601	1.371		1.601	1.4657		1.601	1.4656		1.601	1.4905		1.601	1.4905		1.601	1.4905		1.601	1.4905		1.601	1.4905		1.601	1.4824
2.001	1.8306		2.001	1.8306		2.001	1.8306		2.001	1.8306		2.001	1.8306		2.001	1.8195		2.001	1.8306		2.001	1.8306		2.001	1.6128		2.001	1.8001		2.001	1.8001		2.001	1.8306		2.001	1.8306		2.001	1.8306		2.001	1.8306		2.001	1.8306		2.001	1.8195
2.401	2.163		2.401	2.163		2.401	2.163		2.401	2.163		2.401	2.163		2.401	2.137		2.401	2.163		2.401	2.163		2.401	1.8665		2.401	2.1215		2.401	2.1214		2.401	2.163		2.401	2.163		2.401	2.163		2.401	2.163		2.401	2.163		2.401	2.137
2.801	2.4777		2.801	2.4776		2.801	2.4776		2.801	2.4776		2.801	2.4776		2.801	2.4389		2.801	2.4778		2.801	2.4777		2.801	2.0773		2.801	2.4321		2.801	2.4321		2.801	2.4777		2.801	2.4776		2.801	2.4776		2.801	2.4776		2.801	2.4776		2.801	2.4389
3.201	2.7844		3.201	2.7842		3.201	2.7842		3.201	2.7842		3.201	2.7841		3.201	2.7346		3.201	2.7844		3.201	2.7843		3.201	2.3284		3.201	2.7333		3.201	2.7333		3.201	2.7844		3.201	2.7842		3.201	2.7842		3.201	2.7842		3.201	2.7841		3.201	2.7346
3.601	3.0886		3.601	3.0884		3.601	3.0884		3.601	3.0883		3.601	3.0883		3.601	3.0246		3.601	3.0886		3.601	3.0885		3.601	2.5942		3.601	3.0288		3.601	3.0289		3.601	3.0886		3.601	3.0884		3.601	3.0884		3.601	3.0883		3.601	3.0883		3.601	3.0246
4.001	3.3909		4.001	3.3906		4.001	3.3906		4.001	3.3905		4.001	3.3904		4.001	3.3128		4.001	3.3908		4.001	3.3907		4.001	2.8411		4.001	3.3242		4.001	3.3242		4.001	3.3909		4.001	3.3906		4.001	3.3906		4.001	3.3905		4.001	3.3904		4.001	3.3128
4.401	3.6916		4.401	3.6913		4.401	3.6912		4.401	3.6911		4.401	3.6911		4.401	3.5983		4.401	3.6915		4.401	3.6913		4.401	3.0543		4.401	3.6196		4.401	3.6194		4.401	3.6916		4.401	3.6913		4.401	3.6912		4.401	3.6911		4.401	3.6911		4.401	3.5983
4.801	3.9909		4.801	3.9904		4.801	3.9903		4.801	3.9902		4.801	3.9901		4.801	3.8804		4.801	3.9907		4.801	3.9904		4.801	3.3036		4.801	3.9143		4.801	3.9131		4.801	3.9909		4.801	3.9904		4.801	3.9903		4.801	3.9902		4.801	3.9901		4.801	3.8804
5.201	4.2889		5.201	4.2882		5.201	4.2881		5.201	4.2879		5.201	4.2879		5.201	4.1593		5.201	4.2885		5.201	4.2882		5.201	3.5498		5.201	4.203		5.201	4.2026		5.201	4.2889		5.201	4.2882		5.201	4.2881		5.201	4.2879		5.201	4.2879		5.201	4.1593
5.601	4.5859		5.601	4.5848		5.601	4.5848		5.601	4.5843		5.601	4.5842		5.601	4.4344		5.601	4.5852		5.601	4.5846		5.601	3.7956		5.601	4.4853		5.601	4.4856		5.601	4.5859		5.601	4.5848		5.601	4.5848		5.601	4.5843		5.601	4.5842		5.601	4.4344
6.001	4.8817		6.001	4.8804		6.001	4.8804		6.001	4.8794		6.001	4.8793		6.001	4.7054		6.001	4.8808		6.001	4.8798		6.001	4.0342		6.001	4.7582		6.001	4.7575		6.001	4.8817		6.001	4.8804		6.001	4.8804		6.001	4.8794		6.001	4.8793		6.001	4.7054
6.401	5.1767		6.401	5.1752		6.401	5.1752		6.401	5.1738		6.401	5.1737		6.401	4.9724		6.401	5.1757		6.401	5.1742		6.401	4.2661		6.401	5.0359		6.401	5.0362		6.401	5.1767		6.401	5.1752		6.401	5.1752		6.401	5.1738		6.401	5.1737		6.401	4.9724
6.801	5.4712		6.801	5.4696		6.801	5.4695		6.801	5.4675		6.801	5.4674		6.801	5.2366		6.801	5.47		6.801	5.4681		6.801	4.4928		6.801	5.3174		6.801	5.3165		6.801	5.4712		6.801	5.4696		6.801	5.4695		6.801	5.4675		6.801	5.4674		6.801	5.2366
7.201	5.7653		7.201	5.7633		7.201	5.7632		7.201	5.7602		7.201	5.7601		7.201	5.4955		7.201	5.7639		7.201	5.7613		7.201	4.718		7.201	5.5929		7.201	5.5919		7.201	5.7653		7.201	5.7633		7.201	5.7632		7.201	5.7602		7.201	5.7601		7.201	5.4955
7.601	6.0589		7.601	6.0562		7.601	6.0561		7.601	6.0517		7.601	6.0514		7.601	5.7519		7.601	6.0571		7.601	6.0536		7.601	4.9397		7.601	5.8648		7.601	5.8643		7.601	6.0589		7.601	6.0562		7.601	6.0561		7.601	6.0517		7.601	6.0514		7.601	5.7519
8.001	6.3518		8.001	6.3482		8.001	6.3479		8.001	6.3416		8.001	6.3413		8.001	6.0046		8.001	6.3494		8.001	6.3445		8.001	5.1643		8.001	6.1355		8.001	6.1351		8.001	6.3518		8.001	6.3482		8.001	6.3479		8.001	6.3416		8.001	6.3413		8.001	6.0046
8.401	6.6437		8.401	6.6389		8.401	6.6385		8.401	6.6306		8.401	6.6302		8.401	6.2547		8.401	6.6406		8.401	6.634		8.401	5.3864		8.401	6.4058		8.401	6.406		8.401	6.6437		8.401	6.6389		8.401	6.6385		8.401	6.6306		8.401	6.6302		8.401	6.2547
8.801	6.9345		8.801	6.9285		8.801	6.9281		8.801	6.919		8.801	6.9185		8.801	6.5025		8.801	6.9306		8.801	6.9227		8.801	5.6069		8.801	6.6699		8.801	6.6727		8.801	6.9345		8.801	6.9285		8.801	6.9281		8.801	6.919		8.801	6.9185		8.801	6.5025
9.201	7.2241		9.201	7.2174		9.201	7.2169		9.201	7.2068		9.201	7.2063		9.201	6.7488		9.201	7.2197		9.201	7.211		9.201	5.826		9.201	6.9304		9.201	6.9322		9.201	7.2241		9.201	7.2174		9.201	7.2169		9.201	7.2068		9.201	7.2063		9.201	6.7488
9.601	7.513		9.601	7.5058		9.601	7.5052		9.601	7.4937		9.601	7.4931		9.601	6.9935		9.601	7.5083		9.601	7.4986		9.601	6.0412		9.601	7.1898		9.601	7.1912		9.601	7.513		9.601	7.5058		9.601	7.5052		9.601	7.4937		9.601	7.4931		9.601	6.9935
10.001	7.8015		10.001	7.7937		10.001	7.793		10.001	7.7796		10.001	7.7789		10.001	7.2361		10.001	7.7964		10.001	7.7853		10.001	6.2603		10.001	7.4543		10.001	7.4551		10.001	7.8015		10.001	7.7937		10.001	7.793		10.001	7.7796		10.001	7.7789		10.001	7.2361
10.401	8.0893		10.401	8.0808		10.401	8.0799		10.401	8.0644		10.401	8.0636		10.401	7.477		10.401	8.0838		10.401	8.0709		10.401	6.4697		10.401	7.7154		10.401	7.7171		10.401	8.0893		10.401	8.0808		10.401	8.0799		10.401	8.0644		10.401	8.0636		10.401	7.477
10.801	8.3763		10.801	8.3669		10.801	8.3659		10.801	8.3483		10.801	8.3474		10.801	7.716		10.801	8.3702		10.801	8.3556		10.801	6.6872		10.801	7.9734		10.801	7.9748		10.801	8.3763		10.801	8.3669		10.801	8.3659		10.801	8.3483		10.801	8.3474		10.801	7.716
11.201	8.6623		11.201	8.652		11.201	8.6509		11.201	8.6313		11.201	8.6302		11.201	7.9532		11.201	8.6557		11.201	8.6393		11.201	6.8954		11.201	8.228		11.201	8.2258		11.201	8.6623		11.201	8.652		11.201	8.6509		11.201	8.6313		11.201	8.6302		11.201	7.9532
11.601	8.9474		11.601	8.9362		11.601	8.9351		11.601	8.9135		11.601	8.9124		11.601	8.1885		11.601	8.9402		11.601	8.9222		11.601	7.1044		11.601	8.4792		11.601	8.4784		11.601	8.9474		11.601	8.9362		11.601	8.9351		11.601	8.9135		11.601	8.9124		11.601	8.1885
12.001	9.2317		12.001	9.2196		12.001	9.2183		12.001	9.195		12.001	9.1938		12.001	8.4216		12.001	9.2239		12.001	9.2044		12.001	7.3145		12.001	8.7303		12.001	8.7301		12.001	9.2317		12.001	9.2196		12.001	9.2183		12.001	9.195		12.001	9.1938		12.001	8.4216
12.401	9.5151		12.401	9.5021		12.401	9.5007		12.401	9.4756		12.401	9.4742		12.401	8.6523		12.401	9.5067		12.401	9.4859		12.401	7.5244		12.401	8.9832		12.401	8.9811		12.401	9.5151		12.401	9.5021		12.401	9.5007		12.401	9.4756		12.401	9.4742		12.401	8.6523
12.801	9.7978		12.801	9.784		12.801	9.7825		12.801	9.7553		12.801	9.7538		12.801	8.8813		12.801	9.7888		12.801	9.7665		12.801	7.7386		12.801	9.2403		12.801	9.2347		12.801	9.7978		12.801	9.784		12.801	9.7825		12.801	9.7553		12.801	9.7538		12.801	8.8813
13.201	10.0798		13.201	10.0651		13.201	10.0634		13.201	10.0341		13.201	10.0325		13.201	9.1089		13.201	10.0702		13.201	10.0462		13.201	7.9462		13.201	9.5046		13.201	9.4958		13.201	10.0798		13.201	10.0651		13.201	10.0634		13.201	10.0341		13.201	10.0325		13.201	9.1089
13.601	10.3611		13.601	10.3453		13.601	10.3435		13.601	10.312		13.601	10.3103		13.601	9.3348		13.601	10.3508		13.601	10.325		13.601	8.1557		13.601	9.7723		13.601	9.7675		13.601	10.3611		13.601	10.3453		13.601	10.3435		13.601	10.312		13.601	10.3103		13.601	9.3348
14.001	10.6416		14.001	10.6247		14.001	10.6228		14.001	10.5892		14.001	10.5873		14.001	9.5585		14.001	10.6305		14.001	10.603		14.001	8.3664		14.001	10.0388		14.001	10.0355		14.001	10.6416		14.001	10.6247		14.001	10.6228		14.001	10.5892		14.001	10.5873		14.001	9.5585
14.401	10.9212		14.401	10.9033		14.401	10.9011		14.401	10.8656		14.401	10.8637		14.401	9.7803		14.401	10.9093		14.401	10.8802		14.401	8.5675		14.401	10.2873		14.401	10.2938		14.401	10.9212		14.401	10.9033		14.401	10.9011		14.401	10.8656		14.401	10.8637		14.401	9.7803
14.801	11.2001		14.801	11.1811		14.801	11.1788		14.801	11.1413		14.801	11.1392		14.801	10.0001		14.801	11.1874		14.801	11.1566		14.801	8.7724		14.801	10.5356		14.801	10.5425		14.801	11.2001		14.801	11.1811		14.801	11.1788		14.801	11.1413		14.801	11.1392		14.801	10.0001
15.201	11.4782		15.201	11.4581		15.201	11.4556		15.201	11.416		15.201	11.4137		15.201	10.2175		15.201	11.4647		15.201	11.4322		15.201	8.9726		15.201	10.7907		15.201	10.7947		15.201	11.4782		15.201	11.4581		15.201	11.4556		15.201	11.416		15.201	11.4137		15.201	10.2175
15.601	11.7555		15.601	11.7345		15.601	11.7318		15.601	11.6899		15.601	11.6874		15.601	10.4327		15.601	11.7413		15.601	11.7068		15.601	9.173		15.601	11.0413		15.601	11.0497		15.601	11.7555		15.601	11.7345		15.601	11.7318		15.601	11.6899		15.601	11.6874		15.601	10.4327
16.001	12.0321		16.001	12.0102		16.001	12.0072		16.001	11.963		16.001	11.9603		16.001	10.646		16.001	12.0172		16.001	11.9806		16.001	9.3734		16.001	11.281		16.001	11.2944		16.001	12.0321		16.001	12.0102		16.001	12.0072		16.001	11.963		16.001	11.9603		16.001	10.646
16.401	12.3082		16.401	12.2848		16.401	12.2816		16.401	12.2352		16.401	12.2323		16.401	10.8579		16.401	12.2922		16.401	12.2536		16.401	9.5686		16.401	11.5252		16.401	11.54		16.401	12.3082		16.401	12.2848		16.401	12.2816		16.401	12.2352		16.401	12.2323		16.401	10.8579
16.801	12.5834		16.801	12.5587		16.801	12.5553		16.801	12.5065		16.801	12.5033		16.801	11.0681		16.801	12.5664		16.801	12.5258		16.801	9.764		16.801	11.763		16.801	11.785		16.801	12.5834		16.801	12.5587		16.801	12.5553		16.801	12.5065		16.801	12.5033		16.801	11.0681
17.201	12.8577		17.201	12.832		17.201	12.8283		17.201	12.7771		17.201	12.7736		17.201	11.276		17.201	12.8399		17.201	12.797		17.201	9.9598		17.201	11.9995		17.201	12.0289		17.201	12.8577		17.201	12.832		17.201	12.8283		17.201	12.7771		17.201	12.7736		17.201	11.276
17.601	13.1314		17.601	13.1045		17.601	13.1005		17.601	13.0467		17.601	13.0428		17.601	11.482		17.601	13.1126		17.601	13.0674		17.601	10.1518		17.601	12.236		17.601	12.2667		17.601	13.1314		17.601	13.1045		17.601	13.1005		17.601	13.0467		17.601	13.0428		17.601	11.482
18.001	13.4044		18.001	13.3762		18.001	13.3718		18.001	13.3151		18.001	13.3107		18.001	11.6861		18.001	13.3846		18.001	13.3369		18.001	10.3471		18.001	12.474		18.001	12.5031		18.001	13.4044		18.001	13.3763		18.001	13.3718		18.001	13.3151		18.001	13.3107		18.001	11.6861
18.401	13.6766		18.401	13.6471		18.401	13.6424		18.401	13.5821		18.401	13.5773		18.401	11.8884		18.401	13.6556		18.401	13.6052		18.401	10.5419		18.401	12.714		18.401	12.744		18.401	13.6766		18.401	13.6471		18.401	13.6424		18.401	13.5821		18.401	13.5773		18.401	11.8884
18.801	13.948		18.801	13.9172		18.801	13.9121		18.801	13.8483		18.801	13.8432		18.801	12.0891		18.801	13.926		18.801	13.8724		18.801	10.7287		18.801	12.9495		18.801	12.9865		18.801	13.948		18.801	13.9172		18.801	13.9121		18.801	13.8483		18.801	13.8432		18.801	12.0891
19.201	14.2188		19.201	14.1865		19.201	14.1808		19.201	14.1136		19.201	14.108		19.201	12.2885		19.201	14.1954		19.201	14.1386		19.201	10.9142		19.201	13.1903		19.201	13.2201		19.201	14.2188		19.201	14.1865		19.201	14.1808		19.201	14.1136		19.201	14.108		19.201	12.2885
19.601	14.489		19.601	14.4545		19.601	14.4483		19.601	14.3777		19.601	14.3716		19.601	12.4869		19.601	14.4636		19.601	14.4041		19.601	11.0998		19.601	13.4337		19.601	13.4637		19.601	14.489		19.601	14.4545		19.601	14.4483		19.601	14.3777		19.601	14.3716		19.601	12.4869
20.001	14.7584		20.001	14.7216		20.001	14.7149		20.001	14.6403		20.001	14.6334		20.001	12.6843		20.001	14.7309		20.001	14.6689		20.001	11.2822		20.001	13.6808		20.001	13.7094		20.001	14.7584		20.001	14.7216		20.001	14.7149		20.001	14.6403		20.001	14.6334		20.001	12.6843
20.401	15.0266		20.401	14.9879		20.401	14.9809		20.401	14.9009		20.401	14.8933		20.401	12.8803		20.401	14.9974		20.401	14.9323		20.401	11.4583		20.401	13.9096		20.401	13.961		20.401	15.0266		20.401	14.9879		20.401	14.9809		20.401	14.9009		20.401	14.8933		20.401	12.8803
20.801	15.2941		20.801	15.2536		20.801	15.2463		20.801	15.1599		20.801	15.1516		20.801	13.0748		20.801	15.2632		20.801	15.1943		20.801	11.6379		20.801	14.1415		20.801	14.1945		20.801	15.2941		20.801	15.2536		20.801	15.2463		20.801	15.1599		20.801	15.1516		20.801	13.0748
21.201	15.5607		21.201	15.5186		21.201	15.5109		21.201	15.4178		21.201	15.4093		21.201	13.2675		21.201	15.5285		21.201	15.4545		21.201	11.8165		21.201	14.375		21.201	14.4302		21.201	15.5607		21.201	15.5186		21.201	15.5109		21.201	15.4178		21.201	15.4093		21.201	13.2675
21.601	15.8268		21.601	15.7827		21.601	15.7743		21.601	15.675		21.601	15.6661		21.601	13.4587		21.601	15.7928		21.601	15.7133		21.601	11.994		21.601	14.6094		21.601	14.6688		21.601	15.8268		21.601	15.7827		21.601	15.7743		21.601	15.675		21.601	15.6661		21.601	13.4587
22.001	16.0924		22.001	16.0456		22.001	16.0365		22.001	15.9313		22.001	15.9219		22.001	13.6484		22.001	16.0559		22.001	15.971		22.001	12.1624		22.001	14.8473		22.001	14.9097		22.001	16.0924		22.001	16.0456		22.001	16.0365		22.001	15.9313		22.001	15.9219		22.001	13.6484
22.401	16.3574		22.401	16.3072		22.401	16.2972		22.401	16.1863		22.401	16.1763		22.401	13.837		22.401	16.3178		22.401	16.2279		22.401	12.3278		22.401	15.0743		22.401	15.1506		22.401	16.3574		22.401	16.3072		22.401	16.2972		22.401	16.1863		22.401	16.1763		22.401	13.837
22.801	16.6215		22.801	16.5672		22.801	16.5563		22.801	16.4401		22.801	16.4296		22.801	14.0244		22.801	16.5781		22.801	16.4838		22.801	12.4862		22.801	15.2927		22.801	15.3804		22.801	16.6215		22.801	16.5672		22.801	16.5563		22.801	16.4401		22.801	16.4296		22.801	14.0244
23.201	16.8844		23.201	16.8257		23.201	16.8143		23.201	16.693		23.201	16.6822		23.201	14.2103		23.201	16.8371		23.201	16.7385		23.201	12.6532		23.201	15.5057		23.201	15.6007		23.201	16.8844		23.201	16.8257		23.201	16.8143		23.201	16.693		23.201	16.6822		23.201	14.2103
23.601	17.1461		23.601	17.0835		23.601	17.0717		23.601	16.9453		23.601	16.9342		23.601	14.395		23.601	17.0952		23.601	16.9924		23.601	12.809		23.601	15.7159		23.601	15.8059		23.601	17.1461		23.601	17.0835		23.601	17.0717		23.601	16.9453		23.601	16.9342		23.601	14.395
24.001	17.4063		24.001	17.3405		24.001	17.3281		24.001	17.1969		24.001	17.1855		24.001	14.5786		24.001	17.3527		24.001	17.2455		24.001	12.9657		24.001	15.9242		24.001	16.0168		24.001	17.4063		24.001	17.3405		24.001	17.3281		24.001	17.1969		24.001	17.1855		24.001	14.5786
24.401	17.6652		24.401	17.5966		24.401	17.5837		24.401	17.448		24.401	17.4364		24.401	14.7611		24.401	17.6091		24.401	17.4979		24.401	13.1161		24.401	16.1264		24.401	16.2322		24.401	17.6652		24.401	17.5966		24.401	17.5837		24.401	17.448		24.401	17.4364		24.401	14.7611
24.801	17.9231		24.801	17.8518		24.801	17.8382		24.801	17.6986		24.801	17.6866		24.801	14.9426		24.801	17.8645		24.801	17.7497		24.801	13.2733		24.801	16.335		24.801	16.4378		24.801	17.9231		24.801	17.8518		24.801	17.8382		24.801	17.6986		24.801	17.6866		24.801	14.9426
25.201	18.1806		25.201	18.106		25.201	18.0919		25.201	17.9485		25.201	17.9362		25.201	15.1232		25.201	18.1189		25.201	18.0009		25.201	13.422		25.201	16.5365		25.201	16.6417		25.201	18.1806		25.201	18.106		25.201	18.0919		25.201	17.9485		25.201	17.9362		25.201	15.1232
25.601	18.4373		25.601	18.3593		25.601	18.3448		25.601	18.1979		25.601	18.1853		25.601	15.3028		25.601	18.3725		25.601	18.2517		25.601	13.576		25.601	16.7342		25.601	16.8475		25.601	18.4373		25.601	18.3593		25.601	18.3448		25.601	18.1979		25.601	18.1853		25.601	15.3028
26.001	18.6933		26.001	18.612		26.001	18.597		26.001	18.4468		26.001	18.4339		26.001	15.4816		26.001	18.6253		26.001	18.5019		26.001	13.718		26.001	16.9392		26.001	17.046		26.001	18.6933		26.001	18.612		26.001	18.597		26.001	18.4468		26.001	18.4339		26.001	15.4816
26.401	18.9485		26.401	18.8641		26.401	18.8487		26.401	18.6952		26.401	18.682		26.401	15.6597		26.401	18.8775		26.401	18.7515		26.401	13.8554		26.401	17.1446		26.401	17.2481		26.401	18.9485		26.401	18.8641		26.401	18.8487		26.401	18.6952		26.401	18.682		26.401	15.6597
26.801	19.2029		26.801	19.1156		26.801	19.0999		26.801	18.9432		26.801	18.9296		26.801	15.837		26.801	19.1292		26.801	19.0005		26.801	13.9934		26.801	17.3533		26.801	17.4498		26.801	19.2029		26.801	19.1156		26.801	19.0999		26.801	18.9432		26.801	18.9296		26.801	15.837
27.201	19.4566		27.201	19.3667		27.201	19.3506		27.201	19.1907		27.201	19.1769		27.201	16.0137		27.201	19.3804		27.201	19.249		27.201	14.1393		27.201	17.5606		27.201	17.6601		27.201	19.4566		27.201	19.3667		27.201	19.3506		27.201	19.1907		27.201	19.1769		27.201	16.0137
27.601	19.7096		27.601	19.6173		27.601	19.6007		27.601	19.4378		27.601	19.4237		27.601	16.1897		27.601	19.631		27.601	19.497		27.601	14.2746		27.601	17.7659		27.601	17.8629		27.601	19.7096		27.601	19.6173		27.601	19.6007		27.601	19.4378		27.601	19.4237		27.601	16.1897
28.001	19.962		28.001	19.8673		28.001	19.8503		28.001	19.6845		28.001	19.6702		28.001	16.3652		28.001	19.8811		28.001	19.7445		28.001	14.4082		28.001	17.9827		28.001	18.0675		28.001	19.962		28.001	19.8673		28.001	19.8503		28.001	19.6845		28.001	19.6702		28.001	16.3652
28.401	20.214		28.401	20.1168		28.401	20.0993		28.401	19.9309		28.401	19.9162		28.401	16.54		28.401	20.1307		28.401	19.9916		28.401	14.5481		28.401	18.1999		28.401	18.2762		28.401	20.214		28.401	20.1168		28.401	20.0993		28.401	19.9309		28.401	19.9162		28.401	16.54
28.801	20.4655		28.801	20.3657		28.801	20.3478		28.801	20.1769		28.801	20.1617		28.801	16.7144		28.801	20.3797		28.801	20.2383		28.801	14.6805		28.801	18.4101		28.801	18.4875		28.801	20.4655		28.801	20.3657		28.801	20.3478		28.801	20.1769		28.801	20.1617		28.801	16.7144
29.201	20.7165		29.201	20.6141		29.201	20.5957		29.201	20.4224		29.201	20.4067		29.201	16.8881		29.201	20.6283		29.201	20.4846		29.201	14.8109		29.201	18.6176		29.201	18.7034		29.201	20.7165		29.201	20.6141		29.201	20.5957		29.201	20.4224		29.201	20.4067		29.201	16.8881
29.601	20.967		29.601	20.862		29.601	20.8431		29.601	20.6673		29.601	20.6512		29.601	17.0614		29.601	20.8763		29.601	20.7306		29.601	14.9395		29.601	18.8302		29.601	18.9192		29.601	20.967		29.601	20.862		29.601	20.8431		29.601	20.6673		29.601	20.6512		29.601	17.0614
30.001	21.2169		30.001	21.1094		30.001	21.0901		30.001	20.9118		30.001	20.8952		30.001	17.234		30.001	21.1239		30.001	20.9762		30.001	15.0581		30.001	19.0303		30.001	19.1323		30.001	21.2169		30.001	21.1094		30.001	21.0901		30.001	20.9118		30.001	20.8952		30.001	17.234
30.401	21.4663		30.401	21.3564		30.401	21.3368		30.401	21.1557		30.401	21.1386		30.401	17.4061		30.401	21.371		30.401	21.2213		30.401	15.1806		30.401	19.2237		30.401	19.3423		30.401	21.4663		30.401	21.3564		30.401	21.3368		30.401	21.1557		30.401	21.1386		30.401	17.4061
30.801	21.7151		30.801	21.6031		30.801	21.583		30.801	21.3991		30.801	21.3814		30.801	17.5777		30.801	21.6177		30.801	21.4659		30.801	15.3022		30.801	19.4155		30.801	19.5523		30.801	21.7151		30.801	21.6031		30.801	21.583		30.801	21.3991		30.801	21.3814		30.801	17.5777
31.201	21.9635		31.201	21.8493		31.201	21.8287		31.201	21.642		31.201	21.6238		31.201	17.7487		31.201	21.864		31.201	21.71		31.201	15.4219		31.201	19.616		31.201	19.7427		31.201	21.9635		31.201	21.8493		31.201	21.8287		31.201	21.642		31.201	21.6238		31.201	17.7487
31.601	22.2114		31.601	22.0952		31.601	22.074		31.601	21.8843		31.601	21.8656		31.601	17.9192		31.601	22.11		31.601	21.9536		31.601	15.5395		31.601	19.8192		31.601	19.9359		31.601	22.2114		31.601	22.0952		31.601	22.074		31.601	21.8843		31.601	21.8656		31.601	17.9192
32.001	22.459		32.001	22.3406		32.001	22.3187		32.001	22.1262		32.001	22.1069		32.001	18.0892		32.001	22.3554		32.001	22.1968		32.001	15.6623		32.001	20.0174		32.001	20.1324		32.001	22.459		32.001	22.3406		32.001	22.3187		32.001	22.1262		32.001	22.1069		32.001	18.0892
32.401	22.7061		32.401	22.5855		32.401	22.563		32.401	22.3675		32.401	22.3477		32.401	18.2587		32.401	22.6004		32.401	22.4394		32.401	15.7777		32.401	20.2123		32.401	20.3365		32.401	22.7061		32.401	22.5855		32.401	22.563		32.401	22.3675		32.401	22.3477		32.401	18.2587
32.801	22.9529		32.801	22.8299		32.801	22.8068		32.801	22.6083		32.801	22.588		32.801	18.4279		32.801	22.8449		32.801	22.6816		32.801	15.8968		32.801	20.4038		32.801	20.5311		32.801	22.9529		32.801	22.8299		32.801	22.8068		32.801	22.6083		32.801	22.588		32.801	18.4279
33.201	23.1993		33.201	23.0738		33.201	23.05		33.201	22.8486		33.201	22.8278		33.201	18.5965		33.201	23.089		33.201	22.9233		33.201	16.0154		33.201	20.5991		33.201	20.7188		33.201	23.1993		33.201	23.0738		33.201	23.05		33.201	22.8486		33.201	22.8278		33.201	18.5965
33.601	23.4453		33.601	23.3173		33.601	23.2927		33.601	23.0884		33.601	23.067		33.601	18.7648		33.601	23.3326		33.601	23.1646		33.601	16.123		33.601	20.7897		33.601	20.9045		33.601	23.4453		33.601	23.3173		33.601	23.2927		33.601	23.0884		33.601	23.067		33.601	18.7648
34.001	23.6909		34.001	23.5602		34.001	23.535		34.001	23.3276		34.001	23.3058		34.001	18.9327		34.001	23.5758		34.001	23.4052		34.001	16.2312		34.001	20.9676		34.001	21.0826		34.001	23.6909		34.001	23.5602		34.001	23.535		34.001	23.3276		34.001	23.3058		34.001	18.9327
34.401	23.9362		34.401	23.8027		34.401	23.7768		34.401	23.5664		34.401	23.5442		34.401	19.1002		34.401	23.8185		34.401	23.6454		34.401	16.3436		34.401	21.1416		34.401	21.2672		34.401	23.9362		34.401	23.8027		34.401	23.7768		34.401	23.5664		34.401	23.5442		34.401	19.1002
34.801	24.181		34.801	24.0446		34.801	24.0181		34.801	23.8048		34.801	23.7821		34.801	19.2673		34.801	24.0608		34.801	23.885		34.801	16.4499		34.801	21.3134		34.801	21.4427		34.801	24.181		34.801	24.0446		34.801	24.0181		34.801	23.8048		34.801	23.7821		34.801	19.2673
35.201	24.4254		35.201	24.2861		35.201	24.259		35.201	24.0427		35.201	24.0194		35.201	19.4341		35.201	24.3026		35.201	24.1242		35.201	16.5559		35.201	21.4886		35.201	21.6182		35.201	24.4254		35.201	24.2861		35.201	24.259		35.201	24.0427		35.201	24.0194		35.201	19.4341
35.601	24.6694		35.601	24.5272		35.601	24.4994		35.601	24.2801		35.601	24.2563		35.601	19.6006		35.601	24.5439		35.601	24.3628		35.601	16.6686		35.601	21.6676		35.601	21.7933		35.601	24.6694		35.601	24.5272		35.601	24.4994		35.601	24.2801		35.601	24.2563		35.601	19.6006
36.001	24.9129		36.001	24.7678		36.001	24.7394		36.001	24.517		36.001	24.4926		36.001	19.7667		36.001	24.7848		36.001	24.6011		36.001	16.7702		36.001	21.8444		36.001	21.9609		36.001	24.9129		36.001	24.7678		36.001	24.7394		36.001	24.517		36.001	24.4926		36.001	19.7667
36.401	25.156		36.401	25.008		36.401	24.979		36.401	24.7534		36.401	24.7285		36.401	19.9326		36.401	25.0252		36.401	24.8389		36.401	16.8758		36.401	22.0226		36.401	22.1366		36.401	25.156		36.401	25.008		36.401	24.979		36.401	24.7534		36.401	24.7285		36.401	19.9326
36.801	25.3986		36.801	25.2477		36.801	25.2181		36.801	24.9893		36.801	24.9639		36.801	20.0982		36.801	25.2652		36.801	25.0762		36.801	16.988		36.801	22.193		36.801	22.3107		36.801	25.3986		36.801	25.2477		36.801	25.2181		36.801	24.9893		36.801	24.9639		36.801	20.0982
37.201	25.6408		37.201	25.487		37.201	25.4568		37.201	25.2248		37.201	25.1989		37.201	20.2635		37.201	25.5047		37.201	25.313		37.201	17.0946		37.201	22.3608		37.201	22.4883		37.201	25.6408		37.201	25.487		37.201	25.4568		37.201	25.2248		37.201	25.1989		37.201	20.2635
37.601	25.8825		37.601	25.7259		37.601	25.6952		37.601	25.4597		37.601	25.4333		37.601	20.4285		37.601	25.7438		37.601	25.5493		37.601	17.2003		37.601	22.5261		37.601	22.6626		37.601	25.8825		37.601	25.7259		37.601	25.6952		37.601	25.4598		37.601	25.4333		37.601	20.4285
38.001	26.1238		38.001	25.9645		38.001	25.9332		38.001	25.6942		38.001	25.6671		38.001	20.5932		38.001	25.9826		38.001	25.7851		38.001	17.3059		38.001	22.6937		38.001	22.8303		38.001	26.1238		38.001	25.9645		38.001	25.9332		38.001	25.6942		38.001	25.6671		38.001	20.5932
38.401	26.3646		38.401	26.2027		38.401	26.1707		38.401	25.9281		38.401	25.9003		38.401	20.7577		38.401	26.2209		38.401	26.0204		38.401	17.4079		38.401	22.8539		38.401	22.9975		38.401	26.3646		38.401	26.2027		38.401	26.1707		38.401	25.9281		38.401	25.9003		38.401	20.7577
38.801	26.605		38.801	26.4404		38.801	26.4078		38.801	26.1614		38.801	26.1327		38.801	20.922		38.801	26.4589		38.801	26.2553		38.801	17.5095		38.801	23.0148		38.801	23.1626		38.801	26.605		38.801	26.4404		38.801	26.4078		38.801	26.1614		38.801	26.1327		38.801	20.922
39.201	26.845		39.201	26.6778		39.201	26.6445		39.201	26.3939		39.201	26.3644		39.201	21.086		39.201	26.6964		39.201	26.4897		39.201	17.6105		39.201	23.1767		39.201	23.3248		39.201	26.845		39.201	26.6778		39.201	26.6445		39.201	26.3939		39.201	26.3644		39.201	21.086
39.601	27.0846		39.601	26.9146		39.601	26.8808		39.601	26.6258		39.601	26.5954		39.601	21.2497		39.601	26.9335		39.601	26.7237		39.601	17.708		39.601	23.3333		39.601	23.4891		39.601	27.0846		39.601	26.9146		39.601	26.8808		39.601	26.6258		39.601	26.5954		39.601	21.2497
40.001	27.3237		40.001	27.1511		40.001	27.1167		40.001	26.8569		40.001	26.826		40.001	21.4131		40.001	27.1701		40.001	26.9571		40.001	17.8036		40.001	23.4975		40.001	23.6546		40.001	27.3237		40.001	27.1511		40.001	27.1167		40.001	26.8569		40.001	26.826		40.001	21.4131
40.401	27.5624		40.401	27.3872		40.401	27.3523		40.401	27.0876		40.401	27.0561		40.401	21.5763		40.401	27.4064		40.401	27.1899		40.401	17.8978		40.401	23.6516		40.401	23.8168		40.401	27.5624		40.401	27.3872		40.401	27.3523		40.401	27.0876		40.401	27.0561		40.401	21.5763
40.801	27.8009		40.801	27.623		40.801	27.5874		40.801	27.3179		40.801	27.2859		40.801	21.7392		40.801	27.6423		40.801	27.4223		40.801	17.9977		40.801	23.8054		40.801	23.9766		40.801	27.8009		40.801	27.623		40.801	27.5874		40.801	27.3179		40.801	27.2859		40.801	21.7392
41.201	28.0389		41.201	27.8584		41.201	27.8221		41.201	27.5478		41.201	27.5153		41.201	21.9019		41.201	27.8778		41.201	27.6542		41.201	18.0997		41.201	23.9652		41.201	24.1392		41.201	28.0389		41.201	27.8584		41.201	27.8221		41.201	27.5478		41.201	27.5153		41.201	21.9019
41.601	28.2766		41.601	28.0933		41.601	28.0563		41.601	27.7773		41.601	27.7442		41.601	22.0644		41.601	28.1128		41.601	27.8857		41.601	18.1994		41.601	24.1219		41.601	24.2998		41.601	28.2766		41.601	28.0933		41.601	28.0563		41.601	27.7773		41.601	27.7442		41.601	22.0644
42.001	28.5138		42.001	28.3278		42.001	28.2899		42.001	28.0064		42.001	27.9728		42.001	22.2266		42.001	28.3473		42.001	28.1168		42.001	18.2959		42.001	24.2714		42.001	24.4568		42.001	28.5138		42.001	28.3278		42.001	28.2899		42.001	28.0064		42.001	27.9728		42.001	22.2266
42.401	28.7506		42.401	28.5618		42.401	28.523		42.401	28.2352		42.401	28.2009		42.401	22.3886		42.401	28.5813		42.401	28.3475		42.401	18.3909		42.401	24.4167		42.401	24.6142		42.401	28.7506		42.401	28.5618		42.401	28.523		42.401	28.2352		42.401	28.2009		42.401	22.3886
42.801	28.987		42.801	28.7952		42.801	28.7554		42.801	28.4635		42.801	28.4286		42.801	22.5504		42.801	28.8148		42.801	28.5779		42.801	18.4903		42.801	24.5635		42.801	24.7744		42.801	28.987		42.801	28.7952		42.801	28.7554		42.801	28.4635		42.801	28.4286		42.801	22.5504
43.201	29.2231		43.201	29.028		43.201	28.9871		43.201	28.6914		43.201	28.6558		43.201	22.712		43.201	29.0477		43.201	28.8079		43.201	18.5817		43.201	24.7107		43.201	24.9341		43.201	29.2231		43.201	29.028		43.201	28.9871		43.201	28.6914		43.201	28.6558		43.201	22.712
43.601	29.4588		43.601	29.2602		43.601	29.2183		43.601	28.9188		43.601	28.8823		43.601	22.8734		43.601	29.28		43.601	29.0376		43.601	18.6806		43.601	24.8619		43.601	25.0924		43.601	29.4588		43.601	29.2602		43.601	29.2183		43.601	28.9188		43.601	28.8823		43.601	22.8734
44.001	29.694		44.001	29.4918		44.001	29.4489		44.001	29.1457		44.001	29.1081		44.001	23.0345		44.001	29.5117		44.001	29.2669		44.001	18.776		44.001	25.0141		44.001	25.2404		44.001	29.694		44.001	29.4918		44.001	29.4489		44.001	29.1457		44.001	29.1081		44.001	23.0345
44.401	29.9288		44.401	29.7228		44.401	29.6791		44.401	29.372		44.401	29.3332		44.401	23.1955		44.401	29.743		44.401	29.4958		44.401	18.8705		44.401	25.1647		44.401	25.3907		44.401	29.9288		44.401	29.7228		44.401	29.6791		44.401	29.372		44.401	29.3332		44.401	23.1955
44.801	30.1631		44.801	29.9534		44.801	29.9089		44.801	29.5975		44.801	29.5578		44.801	23.3563		44.801	29.9739		44.801	29.7242		44.801	18.9599		44.801	25.319		44.801	25.5498		44.801	30.1631		44.801	29.9534		44.801	29.9089		44.801	29.5975		44.801	29.5578		44.801	23.3563
45.201	30.3968		45.201	30.1835		45.201	30.1383		45.201	29.8225		45.201	29.7819		45.201	23.5169		45.201	30.2043		45.201	29.9522		45.201	19.0588		45.201	25.4723		45.201	25.7068		45.201	30.3968		45.201	30.1835		45.201	30.1383		45.201	29.8225		45.201	29.7819		45.201	23.5169
45.601	30.6299		45.601	30.4134		45.601	30.3672		45.601	30.0469		45.601	30.0054		45.601	23.6772		45.601	30.4344		45.601	30.1798		45.601	19.1471		45.601	25.6276		45.601	25.864		45.601	30.6299		45.601	30.4134		45.601	30.3672		45.601	30.047		45.601	30.0054		45.601	23.6773
46.001	30.8624		46.001	30.6427		46.001	30.5956		46.001	30.2709		46.001	30.2284		46.001	23.8375		46.001	30.6642		46.001	30.4069		46.001	19.2362		46.001	25.7829		46.001	26.0219		46.001	30.8624		46.001	30.6427		46.001	30.5956		46.001	30.2709		46.001	30.2284		46.001	23.8375
46.401	31.0943		46.401	30.8717		46.401	30.8234		46.401	30.4943		46.401	30.4509		46.401	23.9975		46.401	30.8935		46.401	30.6335		46.401	19.3351		46.401	25.9365		46.401	26.1784		46.401	31.0943		46.401	30.8717		46.401	30.8234		46.401	30.4943		46.401	30.4509		46.401	23.9975
46.801	31.3255		46.801	31.1001		46.801	31.0509		46.801	30.7172		46.801	30.6728		46.801	24.1574		46.801	31.1225		46.801	30.8594		46.801	19.4248		46.801	26.09		46.801	26.3348		46.801	31.3255		46.801	31.1001		46.801	31.0509		46.801	30.7172		46.801	30.6728		46.801	24.1574
47.201	31.5562		47.201	31.328		47.201	31.2778		47.201	30.9396		47.201	30.8941		47.201	24.3171		47.201	31.351		47.201	31.0847		47.201	19.5147		47.201	26.2384		47.201	26.491		47.201	31.5562		47.201	31.328		47.201	31.2778		47.201	30.9396		47.201	30.8941		47.201	24.3171
47.601	31.7865		47.601	31.5556		47.601	31.5039		47.601	31.1614		47.601	31.1149		47.601	24.4766		47.601	31.5789		47.601	31.3094		47.601	19.6057		47.601	26.3853		47.601	26.6439		47.601	31.7865		47.601	31.5556		47.601	31.5039		47.601	31.1614		47.601	31.1149		47.601	24.4766
48.001	32.0165		48.001	31.7826		48.001	31.7293		48.001	31.3827		48.001	31.3351		48.001	24.636		48.001	31.8065		48.001	31.5335		48.001	19.6924		48.001	26.5356		48.001	26.8025		48.001	32.0165		48.001	31.7826		48.001	31.7293		48.001	31.3827		48.001	31.3351		48.001	24.636
48.401	32.2461		48.401	32.0089		48.401	31.9542		48.401	31.6034		48.401	31.5546		48.401	24.7951		48.401	32.0334		48.401	31.7568		48.401	19.7876		48.401	26.6822		48.401	26.9541		48.401	32.2461		48.401	32.0089		48.401	31.9542		48.401	31.6034		48.401	31.5546		48.401	24.7951
48.801	32.4752		48.801	32.2345		48.801	32.1784		48.801	31.8235		48.801	31.7734		48.801	24.9542		48.801	32.2598		48.801	31.9795		48.801	19.8755		48.801	26.8294		48.801	27.1065		48.801	32.4752		48.801	32.2345		48.801	32.1784		48.801	31.8235		48.801	31.7734		48.801	24.9542
49.201	32.7038		49.201	32.4596		49.201	32.4022		49.201	32.043		49.201	31.9915		49.201	25.113		49.201	32.4855		49.201	32.2015		49.201	19.9637		49.201	26.9715		49.201	27.256		49.201	32.7038		49.201	32.4596		49.201	32.4022		49.201	32.043		49.201	31.9915		49.201	25.113
49.601	32.9319		49.601	32.684		49.601	32.6255		49.601	32.2618		49.601	32.209		49.601	25.2717		49.601	32.7107		49.601	32.4228		49.601	20.053		49.601	27.1073		49.601	27.3985		49.601	32.9319		49.601	32.684		49.601	32.6255		49.601	32.2618		49.601	32.209		49.601	25.2717
50.001	33.1596		50.001	32.908		50.001	32.8483		50.001	32.4798		50.001	32.426		50.001	25.4302		50.001	32.9353		50.001	32.6435		50.001	20.1413		50.001	27.2481		50.001	27.5462		50.001	33.1596		50.001	32.908		50.001	32.8483		50.001	32.4798		50.001	32.426		50.001	25.4302
50.401	33.3869		50.401	33.1315		50.401	33.0707		50.401	32.6973		50.401	32.6424		50.401	25.5886		50.401	33.1594		50.401	32.8636		50.401	20.2276		50.401	27.3896		50.401	27.6858		50.401	33.3869		50.401	33.1315		50.401	33.0707		50.401	32.6973		50.401	32.6424		50.401	25.5886
50.801	33.6136		50.801	33.3546		50.801	33.2925		50.801	32.9143		50.801	32.8583		50.801	25.7468		50.801	33.3831		50.801	33.083		50.801	20.3226		50.801	27.5293		50.801	27.8255		50.801	33.6136		50.801	33.3546		50.801	33.2925		50.801	32.9143		50.801	32.8583		50.801	25.7468
51.201	33.8397		51.201	33.5772		51.201	33.5139		51.201	33.1307		51.201	33.0736		51.201	25.9049		51.201	33.6064		51.201	33.3017		51.201	20.4015		51.201	27.6754		51.201	27.9671		51.201	33.8397		51.201	33.5772		51.201	33.5139		51.201	33.1307		51.201	33.0736		51.201	25.9049
51.601	34.0652		51.601	33.7993		51.601	33.7347		51.601	33.3467		51.601	33.2885		51.601	26.0628		51.601	33.8293		51.601	33.5198		51.601	20.4971		51.601	27.8223		51.601	28.1122		51.601	34.0652		51.601	33.7993		51.601	33.7347		51.601	33.3467		51.601	33.2885		51.601	26.0628
52.001	34.2903		52.001	34.0209		52.001	33.955		52.001	33.562		52.001	33.5029		52.001	26.2205		52.001	34.0518		52.001	33.7372		52.001	20.5841		52.001	27.9671		52.001	28.2477		52.001	34.2903		52.001	34.0209		52.001	33.955		52.001	33.562		52.001	33.5029		52.001	26.2205
52.401	34.5148		52.401	34.2421		52.401	34.1746		52.401	33.7769		52.401	33.7168		52.401	26.3781		52.401	34.2738		52.401	33.9541		52.401	20.6702		52.401	28.1099		52.401	28.3885		52.401	34.5148		52.401	34.2421		52.401	34.1746		52.401	33.7769		52.401	33.7168		52.401	26.3781
52.801	34.7388		52.801	34.4626		52.801	34.3935		52.801	33.9914		52.801	33.9304		52.801	26.5356		52.801	34.4952		52.801	34.1703		52.801	20.7619		52.801	28.2514		52.801	28.5287		52.801	34.7388		52.801	34.4626		52.801	34.3935		52.801	33.9914		52.801	33.9304		52.801	26.5356
53.201	34.9624		53.201	34.6826		53.201	34.6117		53.201	34.2054		53.201	34.1435		53.201	26.6929		53.201	34.7161		53.201	34.3861		53.201	20.8403		53.201	28.3923		53.201	28.6717		53.201	34.9624		53.201	34.6826		53.201	34.6117		53.201	34.2054		53.201	34.1435		53.201	26.6929
53.601	35.1856		53.601	34.902		53.601	34.8294		53.601	34.419		53.601	34.3563		53.601	26.85		53.601	34.9364		53.601	34.6013		53.601	20.9387		53.601	28.5301		53.601	28.8128		53.601	35.1856		53.601	34.902		53.601	34.8294		53.601	34.419		53.601	34.3563		53.601	26.85
54.001	35.4082		54.001	35.1207		54.001	35.0465		54.001	34.6322		54.001	34.5687		54.001	27.007		54.001	35.1563		54.001	34.8162		54.001	21.0196		54.001	28.6718		54.001	28.9584		54.001	35.4083		54.001	35.1207		54.001	35.0465		54.001	34.6322		54.001	34.5687		54.001	27.007
54.401	35.6305		54.401	35.3387		54.401	35.263		54.401	34.8451		54.401	34.7808		54.401	27.1638		54.401	35.3756		54.401	35.0305		54.401	21.109		54.401	28.8083		54.401	29.1058		54.401	35.6305		54.401	35.3387		54.401	35.263		54.401	34.8451		54.401	34.7808		54.401	27.1638
54.801	35.8522		54.801	35.5562		54.801	35.479		54.801	35.0576		54.801	34.9924		54.801	27.3205		54.801	35.5942		54.801	35.2444		54.801	21.1887		54.801	28.9458		54.801	29.2499		54.801	35.8522		54.801	35.5562		54.801	35.479		54.801	35.0576		54.801	34.9924		54.801	27.3205
55.201	36.0734		55.201	35.7732		55.201	35.6945		55.201	35.2697		55.201	35.2035		55.201	27.4771		55.201	35.8122		55.201	35.458		55.201	21.2734		55.201	29.0853		55.201	29.3914		55.201	36.0734		55.201	35.7732		55.201	35.6945		55.201	35.2697		55.201	35.2035		55.201	27.4771
55.601	36.2939		55.601	35.9896		55.601	35.9094		55.601	35.4815		55.601	35.4141		55.601	27.6335		55.601	36.0297		55.601	35.6712		55.601	21.3594		55.601	29.2276		55.601	29.5337		55.601	36.2939		55.601	35.9896		55.601	35.9094		55.601	35.4815		55.601	35.4141		55.601	27.6335
56.001	36.5139		56.001	36.2055		56.001	36.1238		56.001	35.6928		56.001	35.6241		56.001	27.7898		56.001	36.2467		56.001	35.884		56.001	21.445		56.001	29.3661		56.001	29.6719		56.001	36.5139		56.001	36.2055		56.001	36.1238		56.001	35.6928		56.001	35.6241		56.001	27.7898
56.401	36.7334		56.401	36.4208		56.401	36.3377		56.401	35.9036		56.401	35.8334		56.401	27.9459		56.401	36.4632		56.401	36.0964		56.401	21.5301		56.401	29.5044		56.401	29.8094		56.401	36.7334		56.401	36.4208		56.401	36.3377		56.401	35.9036		56.401	35.8334		56.401	27.9459
56.801	36.9522		56.801	36.6356		56.801	36.5512		56.801	36.1138		56.801	36.0422		56.801	28.1019		56.801	36.6791		56.801	36.3085		56.801	21.606		56.801	29.6412		56.801	29.9421		56.801	36.9522		56.801	36.6356		56.801	36.5512		56.801	36.1138		56.801	36.0422		56.801	28.1019
57.201	37.1703		57.201	36.85		57.201	36.7643		57.201	36.3234		57.201	36.2503		57.201	28.2578		57.201	36.8945		57.201	36.5203		57.201	21.7003		57.201	29.7772		57.201	30.0734		57.201	37.1703		57.201	36.85		57.201	36.7643		57.201	36.3234		57.201	36.2503		57.201	28.2578
57.601	37.3879		57.601	37.0638		57.601	36.977		57.601	36.5323		57.601	36.4579		57.601	28.4135		57.601	37.1094		57.601	36.7317		57.601	21.7755		57.601	29.9148		57.601	30.2103		57.601	37.3879		57.601	37.0638		57.601	36.977		57.601	36.5323		57.601	36.4579		57.601	28.4135
58.001	37.605		58.001	37.2773		58.001	37.1894		58.001	36.7408		58.001	36.6648		58.001	28.5691		58.001	37.3239		58.001	36.9428		58.001	21.8638		58.001	30.0477		58.001	30.3468		58.001	37.605		58.001	37.2773		58.001	37.1894		58.001	36.7408		58.001	36.6648		58.001	28.5691
58.401	37.8215		58.401	37.4904		58.401	37.4014		58.401	36.9486		58.401	36.8711		58.401	28.7245		58.401	37.5379		58.401	37.1534		58.401	21.9403		58.401	30.182		58.401	30.486		58.401	37.8215		58.401	37.4904		58.401	37.4014		58.401	36.9486		58.401	36.8711		58.401	28.7245
58.801	38.0374		58.801	37.7031		58.801	37.613		58.801	37.1558		58.801	37.0768		58.801	28.8799		58.801	37.7515		58.801	37.3634		58.801	22.0236		58.801	30.3079		58.801	30.6248		58.801	38.0374		58.801	37.7031		58.801	37.613		58.801	37.1558		58.801	37.0768		58.801	28.8799
59.201	38.2527		59.201	37.9155		59.201	37.8241		59.201	37.3623		59.201	37.282		59.201	29.0351		59.201	37.9648		59.201	37.5728		59.201	22.1065		59.201	30.4379		59.201	30.7608		59.201	38.2527		59.201	37.9155		59.201	37.8241		59.201	37.3623		59.201	37.282		59.201	29.0351
59.601	38.4674		59.601	38.1275		59.601	38.0346		59.601	37.5684		59.601	37.4866		59.601	29.1902		59.601	38.1777		59.601	37.7816		59.601	22.1899		59.601	30.5733		59.601	30.8967		59.601	38.4674		59.601	38.1275		59.601	38.0346		59.601	37.5684		59.601	37.4866		59.601	29.1902
60.001	38.6817		60.001	38.3391		60.001	38.2444		60.001	37.7739		60.001	37.6907		60.001	29.3451		60.001	38.3902		60.001	37.9898		60.001	22.268		60.001	30.7091		60.001	31.0267		60.001	38.6817		60.001	38.3391		60.001	38.2444		60.001	37.7739		60.001	37.6907		60.001	29.3451
60.401	38.8956		60.401	38.5502		60.401	38.4535		60.401	37.9789		60.401	37.8942		60.401	29.4999		60.401	38.6023		60.401	38.1975		60.401	22.3409		60.401	30.8455		60.401	31.1561		60.401	38.8956		60.401	38.5502		60.401	38.4535		60.401	37.9789		60.401	37.8942		60.401	29.4999
60.801	39.1091		60.801	38.7607		60.801	38.6621		60.801	38.1833		60.801	38.0973		60.801	29.6546		60.801	38.8141		60.801	38.4047		60.801	22.4299		60.801	30.9781		60.801	31.2905		60.801	39.1091		60.801	38.7607		60.801	38.6621		60.801	38.1833		60.801	38.0973		60.801	29.6546
61.201	39.3223		61.201	38.9706		61.201	38.8701		61.201	38.3872		61.201	38.3		61.201	29.8092		61.201	39.0255		61.201	38.6113		61.201	22.5053		61.201	31.112		61.201	31.4271		61.201	39.3223		61.201	38.9706		61.201	38.8701		61.201	38.3872		61.201	38.3		61.201	29.8092
61.601	39.5351		61.601	39.1798		61.601	39.0776		61.601	38.5907		61.601	38.502		61.601	29.9636		61.601	39.2365		61.601	38.8175		61.601	22.5923		61.601	31.2445		61.601	31.563		61.601	39.5351		61.601	39.1798		61.601	39.0776		61.601	38.5907		61.601	38.502		61.601	29.9636
62.001	39.7476		62.001	39.3885		62.001	39.2847		62.001	38.7937		62.001	38.7036		62.001	30.1179		62.001	39.4469		62.001	39.0233		62.001	22.6683		62.001	31.3784		62.001	31.6965		62.001	39.7476		62.001	39.3885		62.001	39.2847		62.001	38.7937		62.001	38.7036		62.001	30.1179
62.401	39.9596		62.401	39.5966		62.401	39.4913		62.401	38.9962		62.401	38.9046		62.401	30.2722		62.401	39.6566		62.401	39.2286		62.401	22.7414		62.401	31.5162		62.401	31.8264		62.401	39.9596		62.401	39.5966		62.401	39.4913		62.401	38.9962		62.401	38.9046		62.401	30.2722
62.801	40.1712		62.801	39.8042		62.801	39.6977		62.801	39.1982		62.801	39.1053		62.801	30.4263		62.801	39.8657		62.801	39.4335		62.801	22.826		62.801	31.6516		62.801	31.9539		62.801	40.1712		62.801	39.8042		62.801	39.6977		62.801	39.1982		62.801	39.1053		62.801	30.4263
63.201	40.3822		63.201	40.0114		63.201	39.9037		63.201	39.3997		63.201	39.3056		63.201	30.5802		63.201	40.0742		63.201	39.6379		63.201	22.901		63.201	31.7857		63.201	32.0866		63.201	40.3822		63.201	40.0114		63.201	39.9037		63.201	39.3997		63.201	39.3056		63.201	30.5802
63.601	40.5925		63.601	40.2181		63.601	40.1094		63.601	39.6008		63.601	39.5055		63.601	30.7341		63.601	40.2822		63.601	39.8419		63.601	22.9738		63.601	31.9195		63.601	32.2232		63.601	40.5925		63.601	40.2181		63.601	40.1094		63.601	39.6008		63.601	39.5055		63.601	30.7341
64.001	40.8021		64.001	40.4246		64.001	40.3148		64.001	39.8015		64.001	39.7052		64.001	30.8879		64.001	40.4897		64.001	40.0454		64.001	23.0608		64.001	32.0509		64.001	32.3589		64.001	40.8021		64.001	40.4246		64.001	40.3148		64.001	39.8015		64.001	39.7052		64.001	30.8879
64.401	41.0111		64.401	40.6307		64.401	40.5198		64.401	40.0018		64.401	39.9045		64.401	31.0416		64.401	40.6967		64.401	40.2485		64.401	23.1328		64.401	32.1853		64.401	32.4956		64.401	41.0111		64.401	40.6307		64.401	40.5198		64.401	40.0018		64.401	39.9045		64.401	31.0416
64.801	41.2197		64.801	40.8366		64.801	40.7243		64.801	40.2019		64.801	40.1034		64.801	31.1951		64.801	40.9033		64.801	40.4512		64.801	23.2152		64.801	32.3183		64.801	32.6301		64.801	41.2197		64.801	40.8366		64.801	40.7243		64.801	40.2019		64.801	40.1034		64.801	31.1951
65.201	41.4278		65.201	41.0422		65.201	40.9283		65.201	40.4017		65.201	40.302		65.201	31.3486		65.201	41.1097		65.201	40.6534		65.201	23.2938		65.201	32.4496		65.201	32.7682		65.201	41.4278		65.201	41.0422		65.201	40.9283		65.201	40.4017		65.201	40.302		65.201	31.3486
65.601	41.6356		65.601	41.2473		65.601	41.1318		65.601	40.6012		65.601	40.5004		65.601	31.5019		65.601	41.3157		65.601	40.8553		65.601	23.3633		65.601	32.579		65.601	32.9051		65.601	41.6356		65.601	41.2473		65.601	41.1318		65.601	40.6012		65.601	40.5004		65.601	31.5019
66.001	41.8429		66.001	41.452		66.001	41.3349		66.001	40.8004		66.001	40.6983		66.001	31.6552		66.001	41.5215		66.001	41.0568		66.001	23.4518		66.001	32.711		66.001	33.0447		66.001	41.8429		66.001	41.452		66.001	41.3349		66.001	40.8004		66.001	40.6983		66.001	31.6552
66.401	42.0498		66.401	41.6563		66.401	41.5376		66.401	40.9992		66.401	40.8958		66.401	31.8083		66.401	41.7269		66.401	41.2578		66.401	23.5237		66.401	32.8387		66.401	33.1839		66.401	42.0498		66.401	41.6563		66.401	41.5376		66.401	40.9992		66.401	40.8958		66.401	31.8083
66.801	42.2566		66.801	41.8602		66.801	41.7398		66.801	41.1978		66.801	41.093		66.801	31.9614		66.801	41.9319		66.801	41.4585		66.801	23.5935		66.801	32.9714		66.801	33.3213		66.801	42.2566		66.801	41.8602		66.801	41.7398		66.801	41.1978		66.801	41.093		66.801	31.9614
67.201	42.463		67.201	42.0635		67.201	41.9416		67.201	41.3961		67.201	41.2898		67.201	32.1143		67.201	42.1366		67.201	41.6589		67.201	23.6812		67.201	33.1029		67.201	33.4549		67.201	42.4631		67.201	42.0635		67.201	41.9416		67.201	41.3961		67.201	41.2898		67.201	32.1143
67.601	42.6693		67.601	42.2665		67.601	42.1429		67.601	41.5941		67.601	41.4862		67.601	32.2672		67.601	42.3407		67.601	41.859		67.601	23.7524		67.601	33.2356		67.601	33.5925		67.601	42.6693		67.601	42.2665		67.601	42.1429		67.601	41.5941		67.601	41.4862		67.601	32.2672
68.001	42.8753		68.001	42.469		68.001	42.3439		68.001	41.7917		68.001	41.6822		68.001	32.4199		68.001	42.5445		68.001	42.0587		68.001	23.8216		68.001	33.3672		68.001	33.7247		68.001	42.8753		68.001	42.469		68.001	42.3439		68.001	41.7917		68.001	41.6822		68.001	32.4199
68.401	43.081		68.401	42.6712		68.401	42.5444		68.401	41.9889		68.401	41.8778		68.401	32.5726		68.401	42.7478		68.401	42.2582		68.401	23.9065		68.401	33.5013		68.401	33.8588		68.401	43.081		68.401	42.6712		68.401	42.5444		68.401	41.989		68.401	41.8778		68.401	32.5726
68.801	43.2865		68.801	42.8729		68.801	42.7446		68.801	42.1859		68.801	42.073		68.801	32.7252		68.801	42.9507		68.801	42.4573		68.801	23.9822		68.801	33.635		68.801	33.9958		68.801	43.2865		68.801	42.8729		68.801	42.7446		68.801	42.1859		68.801	42.073		68.801	32.7252
69.201	43.4917		69.201	43.0742		69.201	42.9445		69.201	42.3824		69.201	42.2677		69.201	32.8776		69.201	43.1532		69.201	42.6562		69.201	24.0475		69.201	33.7672		69.201	34.1297		69.201	43.4917		69.201	43.0742		69.201	42.9445		69.201	42.3824		69.201	42.2677		69.201	32.8776
69.601	43.6965		69.601	43.2752		69.601	43.1441		69.601	42.5786		69.601	42.4619		69.601	33.03		69.601	43.3554		69.601	42.8547		69.601	24.1289		69.601	33.896		69.601	34.2646		69.601	43.6965		69.601	43.2752		69.601	43.1441		69.601	42.5786		69.601	42.4619		69.601	33.03
70.001	43.901		70.001	43.4758		70.001	43.3433		70.001	42.7745		70.001	42.6555		70.001	33.1823		70.001	43.557		70.001	43.0529		70.001	24.2074		70.001	34.0265		70.001	34.394		70.001	43.901		70.001	43.4758		70.001	43.3433		70.001	42.7745		70.001	42.6555		70.001	33.1823
70.401	44.105		70.401	43.6761		70.401	43.5422		70.401	42.9701		70.401	42.8485		70.401	33.3345		70.401	43.7583		70.401	43.2509		70.401	24.2771		70.401	34.1587		70.401	34.5279		70.401	44.105		70.401	43.6761		70.401	43.5422		70.401	42.9701		70.401	42.8485		70.401	33.3345
70.801	44.3087		70.801	43.8761		70.801	43.7408		70.801	43.1652		70.801	43.041		70.801	33.4866		70.801	43.9593		70.801	43.4485		70.801	24.3539		70.801	34.2882		70.801	34.6602		70.801	44.3087		70.801	43.8761		70.801	43.7408		70.801	43.1652		70.801	43.041		70.801	33.4866
71.201	44.5119		71.201	44.0758		71.201	43.939		71.201	43.36		71.201	43.2329		71.201	33.6387		71.201	44.16		71.201	43.6458		71.201	24.4323		71.201	34.4178		71.201	34.7959		71.201	44.5119		71.201	44.0758		71.201	43.939		71.201	43.36		71.201	43.2329		71.201	33.6387
71.601	44.7148		71.601	44.2752		71.601	44.1368		71.601	43.5543		71.601	43.4243		71.601	33.7906		71.601	44.3604		71.601	43.8428		71.601	24.5006		71.601	34.5478		71.601	34.9268		71.601	44.7148		71.601	44.2752		71.601	44.1368		71.601	43.5543		71.601	43.4243		71.601	33.7906
72.001	44.9172		72.001	44.4744		72.001	44.3342		72.001	43.7482		72.001	43.6152		72.001	33.9425		72.001	44.5605		72.001	44.0395		72.001	24.5789		72.001	34.6796		72.001	35.0587		72.001	44.9172		72.001	44.4744		72.001	44.3342		72.001	43.7482		72.001	43.6152		72.001	33.9425
72.401	45.1193		72.401	44.6732		72.401	44.5313		72.401	43.9415		72.401	43.8055		72.401	34.0942		72.401	44.7604		72.401	44.2358		72.401	24.6554		72.401	34.8115		72.401	35.19		72.401	45.1193		72.401	44.6732		72.401	44.5313		72.401	43.9415		72.401	43.8055		72.401	34.0942
72.801	45.321		72.801	44.8718		72.801	44.7279		72.801	44.1343		72.801	43.9954		72.801	34.2459		72.801	44.96		72.801	44.4318		72.801	24.7261		72.801	34.9437		72.801	35.3232		72.801	45.321		72.801	44.8718		72.801	44.7279		72.801	44.1343		72.801	43.9954		72.801	34.2459
73.201	45.5223		73.201	45.07		73.201	44.9242		73.201	44.3265		73.201	44.1849		73.201	34.3975		73.201	45.1593		73.201	44.6276		73.201	24.7997		73.201	35.0752		73.201	35.4548		73.201	45.5223		73.201	45.07		73.201	44.9242		73.201	44.3265		73.201	44.1849		73.201	34.3975
73.601	45.7232		73.601	45.2679		73.601	45.1201		73.601	44.5183		73.601	44.374		73.601	34.549		73.601	45.3583		73.601	44.823		73.601	24.8756		73.601	35.2031		73.601	35.5872		73.601	45.7232		73.601	45.2679		73.601	45.1201		73.601	44.5183		73.601	44.374		73.601	34.549
74.001	45.9238		74.001	45.4655		74.001	45.3156		74.001	44.7097		74.001	44.5628		74.001	34.7005		74.001	45.5571		74.001	45.018		74.001	24.9449		74.001	35.3364		74.001	35.7191		74.001	45.9238		74.001	45.4655		74.001	45.3156		74.001	44.7097		74.001	44.5628		74.001	34.7005
74.401	46.124		74.401	45.6627		74.401	45.5108		74.401	44.9007		74.401	44.7512		74.401	34.8518		74.401	45.7555		74.401	45.2126		74.401	25.0129		74.401	35.47		74.401	35.8515		74.401	46.124		74.401	45.6627		74.401	45.5108		74.401	44.9007		74.401	44.7512		74.401	34.8518
74.801	46.324		74.801	45.8595		74.801	45.7056		74.801	45.0913		74.801	44.9392		74.801	35.0031		74.801	45.9537		74.801	45.4067		74.801	25.0942		74.801	35.6046		74.801	35.9835		74.801	46.324		74.801	45.8595		74.801	45.7056		74.801	45.0913		74.801	44.9392		74.801	35.0031
75.201	46.5236		75.201	46.056		75.201	45.9		75.201	45.2814		75.201	45.1267		75.201	35.1543		75.201	46.1515		75.201	45.6005		75.201	25.1635		75.201	35.7398		75.201	36.1154		75.201	46.5236		75.201	46.056		75.201	45.9		75.201	45.2814		75.201	45.1267		75.201	35.1543
75.601	46.723		75.601	46.2522		75.601	46.0939		75.601	45.4712		75.601	45.3139		75.601	35.3055		75.601	46.349		75.601	45.7938		75.601	25.2258		75.601	35.8739		75.601	36.2502		75.601	46.723		75.601	46.2522		75.601	46.0939		75.601	45.4712		75.601	45.3139		75.601	35.3055
76.001	46.9221		76.001	46.4481		76.001	46.2873		76.001	45.6607		76.001	45.5005		76.001	35.4565		76.001	46.5462		76.001	45.9867		76.001	25.3047		76.001	36.006		76.001	36.3816		76.001	46.9221		76.001	46.4481		76.001	46.2873		76.001	45.6607		76.001	45.5005		76.001	35.4565
76.401	47.1209		76.401	46.6437		76.401	46.4803		76.401	45.8498		76.401	45.6867		76.401	35.6075		76.401	46.743		76.401	46.1791		76.401	25.3814		76.401	36.1386		76.401	36.5131		76.401	47.1209		76.401	46.6437		76.401	46.4803		76.401	45.8498		76.401	45.6867		76.401	35.6075
76.801	47.3195		76.801	46.8389		76.801	46.6727		76.801	46.0387		76.801	45.8725		76.801	35.7583		76.801	46.9395		76.801	46.3712		76.801	25.4453		76.801	36.2706		76.801	36.645		76.801	47.3195		76.801	46.8389		76.801	46.6727		76.801	46.0387		76.801	45.8725		76.801	35.7583
77.201	47.5177		77.201	47.0339		77.201	46.8646		77.201	46.2272		77.201	46.0578		77.201	35.9091		77.201	47.1357		77.201	46.5629		77.201	25.5206		77.201	36.4014		77.201	36.7747		77.201	47.5177		77.201	47.0339		77.201	46.8646		77.201	46.2272		77.201	46.0578		77.201	35.9091
77.601	47.7158		77.601	47.2285		77.601	47.056		77.601	46.4154		77.601	46.2427		77.601	36.0598		77.601	47.3316		77.601	46.7543		77.601	25.5987		77.601	36.5335		77.601	36.9041		77.601	47.7158		77.601	47.2285		77.601	47.056		77.601	46.4154		77.601	46.2427		77.601	36.0599
78.001	47.9135		78.001	47.4228		78.001	47.2469		78.001	46.6033		78.001	46.4272		78.001	36.2105		78.001	47.5272		78.001	46.9452		78.001	25.6655		78.001	36.6666		78.001	37.0367		78.001	47.9135		78.001	47.4228		78.001	47.2469		78.001	46.6033		78.001	46.4272		78.001	36.2105
78.401	48.1109		78.401	47.6167		78.401	47.4372		78.401	46.7907		78.401	46.6113		78.401	36.361		78.401	47.7224		78.401	47.1358		78.401	25.7306		78.401	36.7975		78.401	37.1682		78.401	48.1109		78.401	47.6167		78.401	47.4372		78.401	46.7907		78.401	46.6113		78.401	36.361
78.801	48.3079		78.801	47.8102		78.801	47.6272		78.801	46.9778		78.801	46.7951		78.801	36.5115		78.801	47.9173		78.801	47.326		78.801	25.8074		78.801	36.928		78.801	37.2985		78.801	48.3079		78.801	47.8102		78.801	47.6272		78.801	46.9778		78.801	46.7952		78.801	36.5115
79.201	48.5046		79.201	48.0032		79.201	47.8167		79.201	47.1645		79.201	46.9787		79.201	36.6619		79.201	48.112		79.201	47.5159		79.201	25.8801		79.201	37.0579		79.201	37.4301		79.201	48.5046		79.201	48.0032		79.201	47.8167		79.201	47.1645		79.201	46.9787		79.201	36.6619
79.601	48.7009		79.601	48.1958		79.601	48.0058		79.601	47.3508		79.601	47.1619		79.601	36.8123		79.601	48.3063		79.601	47.7054		79.601	25.9487		79.601	37.187		79.601	37.5645		79.601	48.7009		79.601	48.1958		79.601	48.0058		79.601	47.3508		79.601	47.1619		79.601	36.8123
80.001	48.897		80.001	48.3879		80.001	48.1945		80.001	47.5367		80.001	47.3448		80.001	36.9625		80.001	48.5002		80.001	47.8947		80.001	26.0182		80.001	37.3145		80.001	37.6962		80.001	48.897		80.001	48.3879		80.001	48.1945		80.001	47.5367		80.001	47.3448		80.001	36.9625
80.401	49.0928		80.401	48.5796		80.401	48.3827		80.401	47.7222		80.401	47.5273		80.401	37.1127		80.401	48.6937		80.401	48.0836		80.401	26.0821		80.401	37.4442		80.401	37.8294		80.401	49.0928		80.401	48.5796		80.401	48.3827		80.401	47.7222		80.401	47.5273		80.401	37.1127
80.801	49.2883		80.801	48.7709		80.801	48.5705		80.801	47.9073		80.801	47.7096		80.801	37.2628		80.801	48.8867		80.801	48.2722		80.801	26.1565		80.801	37.5737		80.801	37.9633		80.801	49.2883		80.801	48.7709		80.801	48.5705		80.801	47.9073		80.801	47.7096		80.801	37.2628
81.201	49.4836		81.201	48.9618		81.201	48.7578		81.201	48.0921		81.201	47.8914		81.201	37.4128		81.201	49.0793		81.201	48.4605		81.201	26.2256		81.201	37.7033		81.201	38.0971		81.201	49.4836		81.201	48.9618		81.201	48.7578		81.201	48.0921		81.201	47.8914		81.201	37.4128
81.601	49.6786		81.601	49.1524		81.601	48.9445		81.601	48.2765		81.601	48.073		81.601	37.5627		81.601	49.2715		81.601	48.6484		81.601	26.2982		81.601	37.8326		81.601	38.2301		81.601	49.6786		81.601	49.1524		81.601	48.9445		81.601	48.2765		81.601	48.073		81.601	37.5627
82.001	49.8733		82.001	49.3425		82.001	49.1308		82.001	48.4606		82.001	48.2543		82.001	37.7126		82.001	49.4632		82.001	48.8358		82.001	26.3628		82.001	37.9605		82.001	38.366		82.001	49.8733		82.001	49.3425		82.001	49.1308		82.001	48.4606		82.001	48.2543		82.001	37.7126
82.401	50.0678		82.401	49.5324		82.401	49.3167		82.401	48.6445		82.401	48.4353		82.401	37.8624		82.401	49.6544		82.401	49.0228		82.401	26.4375		82.401	38.0868		82.401	38.5009		82.401	50.0678		82.401	49.5324		82.401	49.3167		82.401	48.6445		82.401	48.4353		82.401	37.8624
82.801	50.2619		82.801	49.7219		82.801	49.5021		82.801	48.8281		82.801	48.6161		82.801	38.0121		82.801	49.8452		82.801	49.2093		82.801	26.5053		82.801	38.2167		82.801	38.6333		82.801	50.2619		82.801	49.7219		82.801	49.5021		82.801	48.8281		82.801	48.6161		82.801	38.0121
83.201	50.4557		83.201	49.9111		83.201	49.6871		83.201	49.0114		83.201	48.7967		83.201	38.1617		83.201	50.0357		83.201	49.3952		83.201	26.5739		83.201	38.3448		83.201	38.7645		83.201	50.4557		83.201	49.9111		83.201	49.6871		83.201	49.0114		83.201	48.7967		83.201	38.1617
83.601	50.6491		83.601	50.1		83.601	49.8717		83.601	49.1944		83.601	48.9769		83.601	38.3113		83.601	50.2257		83.601	49.5808		83.601	26.642		83.601	38.4727		83.601	38.8964		83.601	50.6491		83.601	50.1		83.601	49.8717		83.601	49.1944		83.601	48.9769		83.601	38.3113
84.001	50.8422		84.001	50.2885		84.001	50.0559		84.001	49.3772		84.001	49.1569		84.001	38.4608		84.001	50.4154		84.001	49.7661		84.001	26.7156		84.001	38.5995		84.001	39.0279		84.001	50.8422		84.001	50.2885		84.001	50.0559		84.001	49.3772		84.001	49.1569		84.001	38.4608
[truncated: 40 more rows]

## Sheet: figure3
Pair	GTalign --speed=0	GTalign --speed=9	GTalign --speed=13	TM-align	DeepAlign	DALI	FATCAT	Foldseek	Foldseek --tmalign-fast 0	Reference
[truncated: 1,722 more rows]

## Sheet: figure4a
SCOPe 2.08																																										PDB
[truncated: 253 more rows]

[truncated: 10 more sheets: figure4b, figure5a, figure5b, figure6, figureS1a, figureS1b, figureS7a, figureS7b, figureS8, figureS10a]
